# Supplementary material for: The TM6SF2 E167K genetic variant induces lipid biosynthesis and reduces apolipoprotein B secretion in human hepatic 3D spheroids
Source: Sci Rep. 2019 Aug 12;9:11585. doi: 10.1038/s41598-019-47737-w (PMC6690969; doi:10.1038/s41598-019-47737-w)
Supplement: Supplementary file 2 — Supplementary Table S2 [file 41598_2019_47737_MOESM2_ESM.xlsx]

## Sheet: Foglio1
ensembl_gene_id	external_gene_id	baseMean	log2FoldChange	lfcSE	stat	pvalue	padj
ENSG00000126368	NR1D1	165.228	1.46444	0.321357	4.55706	5.1875e-06	0.102681
ENSG00000129824	RPS4Y1	26.3183	-4.578	1.20226	-3.80783	0.00014019	0.999943
ENSG00000142623	PADI1	14.4157	3.00898	0.799949	3.76146	0.000168924	0.999943
ENSG00000001630	CYP51A1	1332.48	0.57276	0.1563	3.66449	0.000247835	0.999943
ENSG00000262621	NAA60	51.2007	-2.30119	0.658375	-3.49526	0.000473602	0.999943
ENSG00000213002	AC120194.1	72.4294	-3.41035	0.994421	-3.42948	0.00060473	0.999943
ENSG00000204775	KM-PA-2	20.3823	-3.4081	0.994347	-3.42747	0.000609229	0.999943
ENSG00000224201	PNMA6A	20.197	-5.23244	1.55883	-3.35665	0.000788928	0.999943
ENSG00000104879	CKM	0.753453	4.24151	1.27372	3.33001	0.000868436	0.999943
ENSG00000113369	ARRDC3	1102.9	0.858076	0.262797	3.26517	0.001094	0.999943
ENSG00000198692	EIF1AY	13.4572	-6.14447	1.92913	-3.18509	0.00144708	0.999943
ENSG00000096060	FKBP5	893.149	1.14306	0.359787	3.17705	0.00148781	0.999943
ENSG00000085741	WNT11	138.521	-0.947103	0.305696	-3.09818	0.00194712	0.999943
ENSG00000180574	EIF2S3L	4.52749	-2.48048	0.801787	-3.09368	0.00197687	0.999943
ENSG00000186652	PRG2	24.5563	-2.0632	0.668685	-3.08547	0.00203233	0.999943
ENSG00000149485	FADS1	457.854	0.841349	0.274392	3.06623	0.00216777	0.999943
ENSG00000183657	PP13439	7.64684	-1.91087	0.625824	-3.05336	0.00226294	0.999943	PLD1
ENSG00000110244	APOA4	710.843	-1.23056	0.407134	-3.0225	0.00250698	0.999943
ENSG00000189269	DRICH1	2.58105	-3.11362	1.03159	-3.01827	0.00254223	0.999943
ENSG00000139200	PIANP	1.93717	-3.01744	1.0135	-2.97724	0.00290854	0.999943
ENSG00000242515	UGT1A10	10.0738	-3.29981	1.11396	-2.96223	0.00305424	0.999943
ENSG00000067048	DDX3Y	10.8237	-4.27422	1.44664	-2.95458	0.00313095	0.999943
ENSG00000065534	MYLK	1009.2	0.546723	0.186502	2.93146	0.00337368	0.999943
ENSG00000155090	KLF10	391.52	0.658298	0.225524	2.91897	0.00351187	0.999943
ENSG00000243709	LEFTY1	6.87437	-2.00537	0.687263	-2.91791	0.00352391	0.999943
ENSG00000162572	SCNN1D	208.113	-0.695469	0.24097	-2.88612	0.00390025	0.999943
ENSG00000151014	CCRN4L	76.0529	-1.07062	0.372812	-2.87173	0.00408229	0.999943
ENSG00000203772	SPRN	96.6549	-0.924468	0.322811	-2.8638	0.00418587	0.999943
ENSG00000240972	MIF	1937.96	-0.751033	0.262994	-2.8557	0.00429414	0.999943
ENSG00000261732	LA16c-431H6.6	8.61273	-2.20387	0.772233	-2.85389	0.00431879	0.999943
ENSG00000112972	HMGCS1	1460.63	0.69019	0.242815	2.84246	0.00447672	0.999943
ENSG00000174738	NR1D2	322.071	0.686735	0.242051	2.83716	0.00455173	0.999943
ENSG00000172009	THOP1	500.022	-0.392357	0.139122	-2.82024	0.00479872	0.999943
ENSG00000167074	TEF	543.715	0.478663	0.172021	2.78258	0.00539285	0.999943
ENSG00000143793	C1orf35	205.143	-0.454413	0.163879	-2.77286	0.00555659	0.999943
ENSG00000153561	RMND5A	1045.25	0.290189	0.104743	2.77048	0.0055973	0.999943
ENSG00000138722	MMRN1	49.8452	1.06528	0.386131	2.75886	0.00580033	0.999943
ENSG00000012817	KDM5D	7.83756	-4.39962	1.59765	-2.7538	0.00589078	0.999943
ENSG00000138760	SCARB2	1816.83	0.273514	0.0997056	2.74322	0.00608396	0.999943
ENSG00000052795	FNIP2	672.651	0.627911	0.229134	2.74037	0.006137	0.999943
ENSG00000078898	BPIFB2	7.49572	-1.99101	0.729119	-2.73071	0.00631987	0.999943
ENSG00000130283	GDF1	5.09197	-3.45162	1.26643	-2.72548	0.00642085	0.999943
ENSG00000243708	PLA2G4B	112.851	-1.02556	0.376408	-2.7246	0.00643803	0.999943
ENSG00000167202	TBC1D2B	783.844	0.446414	0.164018	2.72174	0.00649384	0.999943
ENSG00000183148	ANKRD20A2	16.0927	-1.55202	0.57233	-2.71176	0.00669272	0.999943
ENSG00000158815	FGF17	6.18248	-1.81101	0.669064	-2.70679	0.00679379	0.999943
ENSG00000166126	AMN	2461.85	-0.962379	0.355558	-2.70667	0.0067961	0.999943
ENSG00000079459	FDFT1	706.024	0.44001	0.164125	2.68095	0.00734125	0.999943
ENSG00000152990	GPR125	1353.3	0.422062	0.157455	2.68052	0.00735082	0.999943
ENSG00000130561	SAG	1.95425	-3.35953	1.25335	-2.68045	0.00735235	0.999943
ENSG00000139292	LGR5	40.3313	-0.92308	0.345398	-2.67252	0.0075285	0.999943
ENSG00000143632	ACTA1	1.72851	2.50472	0.937654	2.67126	0.00755678	0.999943
ENSG00000006016	CRLF1	6.8683	-1.46504	0.54879	-2.66958	0.00759452	0.999943
ENSG00000205089	CCNI2	3.70824	-2.38896	0.895106	-2.66892	0.00760962	0.999943
ENSG00000109756	RAPGEF2	425.127	0.427143	0.160544	2.6606	0.00780026	0.999943
ENSG00000121351	IAPP	14.4628	-1.56597	0.588651	-2.66026	0.00780795	0.999943
ENSG00000169876	MUC17	3.98829	-4.38719	1.65249	-2.6549	0.00793315	0.999943
ENSG00000176383	B3GNT4	7.17674	-1.58446	0.597739	-2.65076	0.00803106	0.999943
ENSG00000174501	ANKRD36C	52.1092	-1.02047	0.385693	-2.6458	0.00814982	0.999943
ENSG00000245017	RP11-181C3.1	13.462	-1.37673	0.520924	-2.64285	0.0082211	0.999943
ENSG00000171532	NEUROD2	3.4576	-2.52697	0.959014	-2.63497	0.00841444	0.999943
ENSG00000131094	C1QL1	7.43827	-2.1496	0.817183	-2.6305	0.00852591	0.999943
ENSG00000165390	ANXA8	10.6285	-2.03383	0.773437	-2.6296	0.00854853	0.999943
ENSG00000196408	NOXO1	14.7245	-1.21953	0.465076	-2.62221	0.00873613	0.999943
ENSG00000204922	C11orf83	201.036	-0.621322	0.236976	-2.62188	0.00874472	0.999943
ENSG00000180596	HIST1H2BC	29.8897	0.944691	0.363516	2.59876	0.00935608	0.999943
ENSG00000096696	DSP	1219.25	0.407882	0.15707	2.59681	0.00940942	0.999943
ENSG00000174775	HRAS	115.718	-0.481829	0.185861	-2.59241	0.0095305	0.999943
ENSG00000020577	SAMD4A	369.684	0.449199	0.174328	2.57675	0.00997329	0.999943
ENSG00000179388	EGR3	14.6695	1.73464	0.674141	2.57311	0.0100789	0.999943
ENSG00000244115	DNAJC25-GNG10	5.31359	-2.69137	1.05042	-2.56218	0.0104018	0.999943
ENSG00000188163	FAM166A	10.7001	-1.43845	0.561423	-2.56215	0.0104025	0.999943
ENSG00000102466	FGF14	28.935	-1.31916	0.51531	-2.55993	0.0104692	0.999943
ENSG00000134107	BHLHE40	791.178	0.482791	0.188962	2.55496	0.0106199	0.999943
ENSG00000174306	ZHX3	574.801	0.388884	0.152279	2.55376	0.0106566	0.999943
ENSG00000128185	DGCR6L	948.173	-0.393515	0.154799	-2.5421	0.0110189	0.999943
ENSG00000074211	PPP2R2C	2.08545	-2.79919	1.10144	-2.54138	0.0110416	0.999943
ENSG00000105701	FKBP8	1808.15	-0.331045	0.130322	-2.54021	0.0110787	0.999943
ENSG00000070669	ASNS	29.8318	-0.943889	0.371707	-2.53934	0.0111062	0.999943
ENSG00000162910	MRPL55	346.556	-0.487109	0.192062	-2.53621	0.0112061	0.999943
ENSG00000164164	OTUD4	350.765	0.378575	0.149531	2.53175	0.0113494	0.999943
ENSG00000120063	GNA13	241.755	0.376911	0.149542	2.52043	0.011721	0.999943
ENSG00000255526	NEDD8-MDP1	2.45938	-3.36749	1.33806	-2.5167	0.0118461	0.999943
ENSG00000130427	EPO	15.8871	-1.32066	0.525637	-2.5125	0.011988	0.999943
ENSG00000124588	NQO2	524.466	-0.506172	0.202003	-2.50577	0.0122185	0.999943
ENSG00000229676	ZNF492	1.11957	2.06895	0.826213	2.50413	0.0122752	0.999943
ENSG00000162460	TMEM82	492.382	-0.572242	0.228747	-2.50163	0.0123622	0.999943
ENSG00000111249	CUX2	496.302	0.778367	0.31138	2.49974	0.0124286	0.999943
ENSG00000197077	KIAA1671	737.207	0.342946	0.137249	2.49871	0.0124646	0.999943
ENSG00000145391	SETD7	1033.52	0.347616	0.139198	2.49727	0.0125153	0.999943
ENSG00000164047	CAMP	1.77648	-2.54823	1.02058	-2.49684	0.0125306	0.999943
ENSG00000115306	SPTBN1	3347.77	0.36	0.14451	2.49118	0.0127319	0.999943
ENSG00000160285	LSS	1419	0.461639	0.185312	2.49115	0.012733	0.999943
ENSG00000170638	TRABD	360.403	-0.371211	0.149229	-2.48752	0.0128637	0.999943
ENSG00000239474	KLHL41	4.84637	1.46718	0.590021	2.48665	0.0128951	0.999943
ENSG00000162434	JAK1	902.607	0.30475	0.12258	2.48614	0.0129135	0.999943
ENSG00000204653	ASPDH	1233.51	-0.500358	0.201678	-2.48097	0.0131026	0.999943
ENSG00000136280	CCM2	568.393	-0.341405	0.138205	-2.47028	0.0135007	0.999943
ENSG00000182327	GLTPD2	1236.98	-0.562791	0.227904	-2.46943	0.013533	0.999943
ENSG00000160710	ADAR	1305.48	0.324088	0.131328	2.46778	0.0135955	0.999943
ENSG00000134363	FST	1583.48	-0.72746	0.295409	-2.46255	0.0137951	0.999943
ENSG00000221890	NPTXR	78.8282	-1.70028	0.6927	-2.45457	0.0141053	0.999943
ENSG00000235169	SMIM1	47.5428	-0.7826	0.319054	-2.45288	0.0141718	0.999943
ENSG00000175899	A2M	13889.8	0.554763	0.226288	2.45158	0.0142232	0.999943
ENSG00000197561	ELANE	1.65638	-2.4535	1.00152	-2.44977	0.0142947	0.999943
ENSG00000145824	CXCL14	487.46	-0.513481	0.209763	-2.44791	0.0143687	0.999943
ENSG00000173163	COMMD1	143.105	-0.474079	0.19382	-2.44597	0.0144461	0.999943
ENSG00000136881	BAAT	7843.42	0.357794	0.146374	2.44437	0.0145104	0.999943
ENSG00000109929	SC5D	1517.04	0.388738	0.159218	2.44154	0.0146249	0.999943
ENSG00000155666	KDM8	1376.51	-0.452606	0.185393	-2.44133	0.0146332	0.999943
ENSG00000110245	APOC3	57961.9	-0.495538	0.203264	-2.4379	0.0147727	0.999943
ENSG00000172840	PDP2	89.7162	0.614691	0.252919	2.43038	0.015083	0.999943
ENSG00000167323	STIM1	444.157	0.300831	0.123856	2.42888	0.0151456	0.999943
ENSG00000128965	CHAC1	18.227	-1.43777	0.592441	-2.42686	0.01523	0.999943
ENSG00000134594	RAB33A	1.99213	-2.39305	0.987211	-2.42405	0.0153486	0.999943
ENSG00000170522	ELOVL6	557.171	0.4973	0.205547	2.4194	0.0155463	0.999943
ENSG00000187957	DNER	2.34939	-3.30612	1.36761	-2.41745	0.0156296	0.999943
ENSG00000104549	SQLE	262.665	0.755444	0.3125	2.41742	0.0156311	0.999943
ENSG00000110665	C11orf21	19.075	-0.927241	0.383777	-2.41609	0.015688	0.999943
ENSG00000160396	HIPK4	2.70981	-2.23447	0.929913	-2.40288	0.0162664	0.999943
ENSG00000182158	CREB3L2	298.605	0.462178	0.192831	2.39681	0.0165385	0.999943
ENSG00000266964	FXYD1	1789.45	-0.485294	0.202576	-2.39561	0.0165925	0.999943
ENSG00000028528	SNX1	883.306	0.259756	0.108537	2.39326	0.0166996	0.999943
ENSG00000153823	PID1	481.803	0.425911	0.178142	2.39085	0.0168095	0.999943
ENSG00000108924	HLF	1075.27	0.381307	0.159752	2.38687	0.0169927	0.999943
ENSG00000167772	ANGPTL4	747.088	-0.687703	0.288449	-2.38414	0.0171191	0.999943
ENSG00000179085	DPM3	452.285	-0.489341	0.205483	-2.38141	0.0172463	0.999943
ENSG00000118137	APOA1	155639	-0.537161	0.22569	-2.38008	0.0173088	0.999943
ENSG00000049246	PER3	490.653	0.632594	0.266747	2.37151	0.0177155	0.999943
ENSG00000187186	RP11-195F19.5	22.8324	-0.851813	0.359264	-2.371	0.0177402	0.999943
ENSG00000165410	CFL2	721.676	0.258889	0.109296	2.3687	0.0178508	0.999943
ENSG00000174992	ZG16	251.682	-0.489275	0.206561	-2.36867	0.0178522	0.999943
ENSG00000170091	NSG2	4.35148	-2.22144	0.93885	-2.36613	0.0179751	0.999943
ENSG00000180089	TMEM86B	366.587	-0.392733	0.166098	-2.36447	0.0180561	0.999943
ENSG00000175215	CTDSP2	1508.87	0.310364	0.131293	2.36391	0.0180832	0.999943
ENSG00000215375	MYL5	98.2634	-0.578699	0.245062	-2.36144	0.0182043	0.999943
ENSG00000212768	AC114546.1	164.243	-0.846376	0.358595	-2.36026	0.0182622	0.999943
ENSG00000106538	RARRES2	12869	-0.423576	0.179562	-2.35894	0.0183272	0.999943
ENSG00000198515	CNGA1	342.52	-0.542274	0.230491	-2.35269	0.0186381	0.999943
ENSG00000122824	NUDT10	6.12115	-1.38312	0.588055	-2.35202	0.0186715	0.999943
ENSG00000169710	FASN	5814.69	0.622075	0.264609	2.35092	0.0187269	0.999943
ENSG00000179295	PTPN11	686.845	0.333778	0.142041	2.34988	0.0187795	0.999943
ENSG00000119650	IFT43	116.071	-0.562454	0.23945	-2.34894	0.0188269	0.999943
ENSG00000132356	PRKAA1	628.486	0.280295	0.11935	2.34852	0.0188483	0.999943
ENSG00000165644	COMTD1	209.215	-0.577301	0.246781	-2.33932	0.0193187	0.999943
ENSG00000142484	TM4SF5	823.373	-0.498462	0.213829	-2.33113	0.0197466	0.999943
ENSG00000219607	PPP1R3G	174.906	-1.1556	0.496137	-2.3292	0.0198486	0.999943
ENSG00000008226	DLEC1	40.2722	-0.812146	0.348888	-2.32781	0.019922	0.999943
ENSG00000099795	NDUFB7	910.185	-0.409102	0.175801	-2.32707	0.0199613	0.999943
ENSG00000147813	NAPRT1	1781.18	-0.343829	0.148237	-2.31945	0.0203704	0.999943
ENSG00000183044	ABAT	5156.15	0.286946	0.123855	2.31679	0.0205152	0.999943
ENSG00000076770	MBNL3	1236.61	0.360845	0.155783	2.31633	0.0205402	0.999943
ENSG00000133636	NTS	1236.61	-2.04887	0.885447	-2.31394	0.0206712	0.999943
ENSG00000212123	PRR22	45.3225	-0.82411	0.356433	-2.3121	0.020772	0.999943
ENSG00000166183	ASPG	1406.09	-0.392868	0.170134	-2.30917	0.0209341	0.999943
ENSG00000213297	ZNF625-ZNF20	11.406	-1.27515	0.552427	-2.30826	0.0209846	0.999943
ENSG00000165171	WBSCR27	20.1154	-1.01273	0.438997	-2.30691	0.0210597	0.999943
ENSG00000198793	MTOR	448.759	0.354132	0.153528	2.30664	0.0210751	0.999943
ENSG00000233404	FLJ20373	7.29315	-3.41067	1.47882	-2.30635	0.0210913	0.999943	MAP4K4
ENSG00000172425	TTC36	1833.13	-0.492781	0.214182	-2.30075	0.0214056	0.999943
ENSG00000196407	THEM5	1.03147	2.15659	0.937992	2.29915	0.0214962	0.999943
ENSG00000186479	RGS7BP	9.49389	1.08278	0.47117	2.29808	0.0215575	0.999943
ENSG00000174599	TRAM1L1	1.58501	-2.04891	0.892019	-2.29694	0.0216224	0.999943
ENSG00000107897	ACBD5	760.39	0.245848	0.107171	2.29399	0.0217913	0.999943
ENSG00000172602	RND1	266.929	-0.533366	0.23363	-2.28295	0.0224334	0.999943
ENSG00000169136	ATF5	12848.8	-0.392002	0.17179	-2.28187	0.0224969	0.999943
ENSG00000134250	NOTCH2	795.82	0.415842	0.182239	2.28185	0.0224983	0.999943
ENSG00000155980	KIF5A	3.21144	-2.78424	1.22019	-2.28181	0.0225006	0.999943
ENSG00000171444	MCC	429.444	0.464745	0.203848	2.27986	0.0226158	0.999943
ENSG00000140365	COMMD4	351.384	-0.335373	0.147185	-2.27858	0.0226918	0.999943
ENSG00000173272	MZT2A	398.438	-0.448137	0.196786	-2.27728	0.0227696	0.999943
ENSG00000169738	DCXR	14161.4	-0.410442	0.180413	-2.27501	0.022905	0.999943
ENSG00000176978	DPP7	863.223	-0.364774	0.160345	-2.27494	0.0229096	0.999943
ENSG00000039537	C6	6498.63	0.286127	0.125817	2.27415	0.0229569	0.999943
ENSG00000212864	RNF208	99.81	-0.631287	0.277767	-2.27272	0.0230429	0.999943
ENSG00000177300	CLDN22	3.32718	-4.13439	1.82202	-2.26912	0.0232609	0.999943
ENSG00000170430	MGMT	1056.93	-0.444905	0.196225	-2.26732	0.0233709	0.999943
ENSG00000205138	SDHAF1	176.184	-0.542547	0.239429	-2.26601	0.023451	0.999943
ENSG00000174437	ATP2A2	1195.15	0.340247	0.150346	2.2631	0.0236297	0.999943
ENSG00000073169	SELO	1590.95	-0.322642	0.142841	-2.25875	0.0238991	0.999943
ENSG00000178104	PDE4DIP	1127.08	0.280973	0.124418	2.2583	0.023927	0.999943
ENSG00000134574	DDB2	141.831	-0.476614	0.21143	-2.25424	0.0241809	0.999943
ENSG00000187922	LCN10	2.55928	1.67477	0.743634	2.25215	0.024313	0.999943
ENSG00000131778	CHD1L	287.149	0.295968	0.131544	2.24995	0.0244518	0.999943
ENSG00000104611	SH2D4A	226.423	0.341454	0.151859	2.2485	0.0245446	0.999943
ENSG00000138606	SHF	344.454	-0.378357	0.168444	-2.24619	0.0246917	0.999943
ENSG00000186710	CCDC42B	6.77729	-1.44376	0.64377	-2.24267	0.024918	0.999943
ENSG00000141854	hsa-mir-1199	112.343	-0.643646	0.287097	-2.24191	0.0249674	0.999943
ENSG00000143850	PLEKHA6	578.867	0.365276	0.162978	2.24126	0.0250092	0.999943
ENSG00000153531	ADPRHL1	16.3	-0.973004	0.434951	-2.23704	0.0252836	0.999943
ENSG00000116667	C1orf21	248.569	0.392836	0.175988	2.23217	0.0256036	0.999943
ENSG00000069431	ABCC9	1019.3	0.332932	0.149194	2.23154	0.0256456	0.999943
ENSG00000165030	NFIL3	289.449	-0.635068	0.284612	-2.23135	0.0256581	0.999943
ENSG00000035403	VCL	197.176	0.438689	0.196938	2.22755	0.0259106	0.999943
ENSG00000233927	RPS28	2899.89	-0.349292	0.156868	-2.22667	0.0259697	0.999943
ENSG00000153827	TRIP12	719.705	0.298504	0.134141	2.2253	0.0260614	0.999943
ENSG00000232941	AC090186.1	98.7409	-0.711491	0.320079	-2.22286	0.026225	0.999943
ENSG00000250571	GLI4	148.872	-0.526053	0.236664	-2.22278	0.0262306	0.999943
ENSG00000116962	NID1	995.295	0.410533	0.185043	2.21858	0.0265156	0.999943
ENSG00000185187	SIGIRR	1193.53	-0.42636	0.192303	-2.21712	0.0266147	0.999943
ENSG00000103260	METRN	523.536	-0.419247	0.189424	-2.21327	0.0268792	0.999943
ENSG00000172159	FRMD3	7.44254	0.775895	0.350971	2.21071	0.0270561	0.999943
ENSG00000169688	MT1B	17.9274	-2.25907	1.02237	-2.20965	0.0271294	0.999943
ENSG00000186654	PRR5	442.809	-0.396583	0.179721	-2.20666	0.0273377	0.999943
ENSG00000184110	EIF3C	1588.76	0.289623	0.131297	2.20586	0.0273936	0.999943
ENSG00000196914	ARHGEF12	1750.95	0.272247	0.12344	2.2055	0.0274191	0.999943
ENSG00000205592	MUC19	3.76058	-3.97894	1.80434	-2.20521	0.0274395	0.999943
ENSG00000163840	DTX3L	566.306	0.272999	0.123886	2.20362	0.0275508	0.999943
ENSG00000162407	PPAP2B	1491.78	0.365492	0.165913	2.20292	0.0276007	0.999943
ENSG00000065618	COL17A1	2.50164	-3.39675	1.54312	-2.20122	0.0277204	0.999943
ENSG00000134762	DSC3	2.60147	-3.12288	1.41923	-2.2004	0.0277786	0.999943
ENSG00000130287	NCAN	4.75142	-2.35348	1.07015	-2.19921	0.0278629	0.999943
ENSG00000171222	SCAND1	824.739	-0.49133	0.223581	-2.19755	0.0279809	0.999943
ENSG00000144791	LIMD1	450.894	0.373356	0.169922	2.19722	0.0280045	0.999943
ENSG00000105379	ETFB	2933.14	-0.364636	0.165963	-2.19709	0.028014	0.999943
ENSG00000125458	NT5C	162.704	-0.363254	0.165518	-2.19465	0.0281887	0.999943
ENSG00000164897	TMUB1	755.046	-0.390994	0.178264	-2.19334	0.0282831	0.999943
ENSG00000267467	APOC4	3287.94	-0.511721	0.23339	-2.19255	0.0283397	0.999943
ENSG00000185591	SP1	443.898	0.292195	0.133511	2.18854	0.0286301	0.999943
ENSG00000140948	ZCCHC14	608.941	0.311346	0.142347	2.18723	0.0287259	0.999943
ENSG00000166340	TPP1	963.792	0.263638	0.120757	2.18321	0.0290206	0.999943
ENSG00000088356	PDRG1	98.8438	-0.472803	0.216619	-2.18264	0.0290623	0.999943
ENSG00000060566	CREB3L3	1337.61	-0.422987	0.194179	-2.17834	0.029381	0.999943
ENSG00000127946	HIP1	312.783	0.329592	0.151567	2.17456	0.0296633	0.999943
ENSG00000165140	FBP1	7115.39	-0.304503	0.140158	-2.17257	0.0298124	0.999943
ENSG00000181029	TRAPPC5	503.286	-0.447505	0.206291	-2.16929	0.0300608	0.999943
ENSG00000162433	AK4	1768.17	0.263398	0.121533	2.16729	0.0302125	0.999943
ENSG00000198914	POU3F3	2.0269	-3.41836	1.57776	-2.16659	0.0302662	0.999943
ENSG00000172663	TMEM134	312.751	-0.374885	0.173218	-2.16424	0.0304457	0.999943
ENSG00000141560	FN3KRP	306.781	-0.385087	0.177995	-2.16347	0.0305053	0.999943
ENSG00000177666	PNPLA2	1402.05	-0.32533	0.15038	-2.16339	0.0305114	0.999943
ENSG00000100053	CRYBB3	7.88735	-1.29662	0.600104	-2.16065	0.0307224	0.999943
ENSG00000183878	UTY	7.00546	-4.23563	1.96076	-2.1602	0.0307576	0.999943
ENSG00000221821	C6orf226	39.2115	-0.735544	0.340684	-2.15902	0.0308484	0.999943
ENSG00000187867	PALM3	592.611	-0.377633	0.174996	-2.15796	0.0309313	0.999943
ENSG00000152601	MBNL1	605.873	0.27803	0.128921	2.15659	0.0310373	0.999943
ENSG00000185088	RPS27L	592.845	-0.373956	0.173434	-2.15619	0.0310688	0.999943
ENSG00000153044	CENPH	10.3523	-1.01442	0.470656	-2.15532	0.0311365	0.999943
ENSG00000167281	RBFOX3	2.72687	-2.20484	1.02374	-2.15371	0.0312629	0.999943
ENSG00000137393	RNF144B	280.621	0.327708	0.152251	2.15242	0.0313644	0.999943
ENSG00000122042	UBL3	484.47	0.296516	0.137783	2.15205	0.0313938	0.999943
ENSG00000099977	DDT	3868.21	-0.586024	0.272363	-2.15163	0.0314268	0.999943
ENSG00000184986	TMEM121	49.9309	-0.81891	0.380634	-2.15144	0.0314418	0.999943
ENSG00000108107	RPL28	3229.73	-0.301153	0.140015	-2.15086	0.0314874	0.999943
ENSG00000184436	THAP7	246.45	-0.28451	0.132362	-2.14948	0.0315964	0.999943
ENSG00000170385	SLC30A1	992.566	0.350687	0.163305	2.14743	0.0317591	0.999943
ENSG00000172493	AFF1	586.519	0.386475	0.180152	2.14527	0.0319309	0.999943
ENSG00000153113	CAST	896.666	0.239929	0.111907	2.14399	0.0320336	0.999943
ENSG00000135447	PPP1R1A	1657.38	-0.443743	0.207058	-2.14309	0.0321062	0.999943
ENSG00000105135	ILVBL	936.192	-0.258299	0.120573	-2.14226	0.0321729	0.999943
ENSG00000117308	GALE	690.439	-0.318178	0.148555	-2.14182	0.0322083	0.999943
ENSG00000171159	C9orf16	178.371	-0.460447	0.215018	-2.14144	0.0322389	0.999943
ENSG00000145826	LECT2	2035.27	-0.387694	0.181343	-2.1379	0.0325249	0.999943
ENSG00000129990	SYT5	2.44261	-2.70648	1.26615	-2.13757	0.0325518	0.999943
ENSG00000164175	SLC45A2	17.9829	-0.864741	0.404774	-2.13636	0.0326504	0.999943
ENSG00000204531	POU5F1	14.8796	-0.987323	0.462405	-2.13519	0.0327452	0.999943
ENSG00000118217	ATF6	448.019	0.258459	0.12113	2.13374	0.0328641	0.999943
ENSG00000111186	WNT5B	90.2138	-0.601778	0.282211	-2.13237	0.0329764	0.999943
ENSG00000152492	CCDC50	720.134	0.210146	0.0986624	2.12995	0.033176	0.999943
ENSG00000088325	TPX2	53.7029	-0.823362	0.386906	-2.12807	0.0333315	0.999943
ENSG00000124486	USP9X	1237.78	0.250545	0.118016	2.12298	0.0337554	0.999943
ENSG00000139218	SCAF11	405.921	0.397415	0.187618	2.11821	0.0341572	0.999943
ENSG00000176204	LRRTM4	8.11305	-1.32268	0.624801	-2.11696	0.0342629	0.999943
ENSG00000173581	CCDC106	212.422	-0.422865	0.199894	-2.11545	0.034392	0.999943
ENSG00000154099	DNAAF1	4.76306	-1.64502	0.779135	-2.11135	0.0347424	0.999943
ENSG00000069696	DRD4	13.6445	-0.914127	0.433048	-2.11091	0.0347799	0.999943
ENSG00000073756	PTGS2	9.9516	1.14383	0.542159	2.10976	0.0348789	0.999943
ENSG00000105676	ARMC6	875.575	-0.345666	0.1639	-2.109	0.0349443	0.999943
ENSG00000143994	ABHD1	48.6733	-0.727906	0.34523	-2.10847	0.0349906	0.999943
ENSG00000130518	KIAA1683	108.17	-0.642797	0.305639	-2.10313	0.0354548	0.999943
ENSG00000109917	ZNF259	337.292	-0.416352	0.198036	-2.1024	0.0355181	0.999943
ENSG00000141933	TPGS1	219.943	-0.432604	0.205854	-2.10151	0.0355961	0.999943
ENSG00000197728	RPS26	1775.69	-0.419038	0.199615	-2.09923	0.0357968	0.999943
ENSG00000146453	PNLDC1	1.79607	-2.59279	1.23536	-2.09882	0.0358326	0.999943
ENSG00000198520	C1orf228	88.9053	-0.637427	0.304069	-2.09633	0.0360533	0.999943
ENSG00000257599	OVCH1-AS1	2.28977	1.62533	0.775619	2.09553	0.0361243	0.999943
ENSG00000168610	STAT3	1697.71	0.258894	0.123572	2.09508	0.0361638	0.999943
ENSG00000108576	SLC6A4	1.73549	-2.19944	1.05005	-2.09461	0.0362056	0.999943
ENSG00000124074	ENKD1	112.512	-0.490201	0.234048	-2.09444	0.0362205	0.999943
ENSG00000105737	GRIK5	7.59925	-1.24173	0.592997	-2.09399	0.0362607	0.999943
ENSG00000090971	NAT14	37.8089	-0.582262	0.278364	-2.09173	0.0364627	0.999943
ENSG00000005243	COPZ2	162.794	-0.473611	0.226423	-2.09171	0.0364642	0.999943
ENSG00000166165	CKB	101.822	-0.78602	0.375893	-2.09108	0.0365212	0.999943
ENSG00000180902	D2HGDH	876.121	-0.363125	0.173685	-2.0907	0.0365546	0.999943
ENSG00000167094	TTC16	5.51598	-1.37	0.656109	-2.08807	0.0367919	0.999943
ENSG00000198911	SREBF2	1131.49	0.303939	0.145615	2.08727	0.0368634	0.999943
ENSG00000196199	MPHOSPH8	906.136	-0.348215	0.166928	-2.08603	0.0369761	0.999943
ENSG00000173402	DAG1	741.103	0.324408	0.155597	2.08493	0.037076	0.999943
ENSG00000096006	CRISP3	2.50942	-2.74141	1.31541	-2.08408	0.0371532	0.999943
ENSG00000125107	CNOT1	723.353	0.323943	0.155443	2.08399	0.0371609	0.999943
ENSG00000229809	ZNF688	181.217	-0.415696	0.200296	-2.07541	0.0379482	0.999943
ENSG00000115257	PCSK4	80.0098	-0.525205	0.253115	-2.07497	0.0379894	0.999943
ENSG00000198064	RP11-347C12.1	31.7223	-0.871197	0.419977	-2.07439	0.0380431	0.999943
ENSG00000204103	MAFB	508.661	0.366732	0.176855	2.07363	0.0381132	0.999943
ENSG00000187609	EXD3	132.184	-0.486826	0.234896	-2.07251	0.0382177	0.999943
ENSG00000160050	CCDC28B	13.2177	-0.845882	0.408321	-2.07161	0.0383019	0.999943
ENSG00000152082	MZT2B	1181.6	-0.388107	0.187354	-2.07152	0.0383103	0.999943
ENSG00000091436	MLTK	398.26	0.245693	0.118988	2.06486	0.0389367	0.999943
ENSG00000226979	LTA	1.26876	-2.05476	0.995217	-2.06464	0.0389575	0.999943
ENSG00000179774	ATOH7	34.2155	-0.983402	0.476422	-2.06414	0.0390044	0.999943
ENSG00000148798	INA	1.49014	-2.64386	1.28194	-2.06239	0.0391711	0.999943
ENSG00000103024	NME3	411.055	-0.408465	0.198062	-2.06231	0.0391778	0.999943
ENSG00000160752	FDPS	1243.27	0.348268	0.168883	2.06218	0.0391903	0.999943
ENSG00000166111	SVOP	1.1963	-2.65852	1.29022	-2.06053	0.0393481	0.999943
ENSG00000160972	PPP1R16A	797.439	-0.317821	0.154466	-2.05755	0.0396337	0.999943
ENSG00000132432	SEC61G	313.582	-0.398428	0.193722	-2.0567	0.0397147	0.999943
ENSG00000176919	C8G	1640.15	-0.403742	0.196376	-2.05596	0.0397861	0.999943
ENSG00000183784	C9orf66	6.67074	-1.19054	0.579239	-2.05535	0.039845	0.999943
ENSG00000105642	KCNN1	1.42327	-2.5689	1.25047	-2.05435	0.0399422	0.999943
ENSG00000006015	C19orf60	495.686	-0.345165	0.168083	-2.05354	0.0400205	0.999943
ENSG00000122971	ACADS	2903.33	-0.297064	0.144786	-2.05175	0.0401941	0.999943
ENSG00000168061	SAC3D1	86.2217	-0.569331	0.27795	-2.04832	0.0405288	0.999943
ENSG00000119508	NR4A3	11.8476	1.52766	0.746105	2.04752	0.0406071	0.999943
ENSG00000119333	WDR34	320.845	-0.333121	0.162743	-2.04691	0.0406667	0.999943
ENSG00000136450	SRSF1	888.404	0.207189	0.101383	2.04362	0.0409911	0.999943
ENSG00000124942	AHNAK	3434.59	0.324859	0.158965	2.04359	0.0409943	0.999943
ENSG00000129194	SOX15	6.42638	-1.15307	0.564937	-2.04106	0.0412444	0.999943
ENSG00000073008	PVR	348.11	0.312332	0.153044	2.0408	0.0412711	0.999943
ENSG00000134352	IL6ST	2561.45	0.2869	0.140619	2.04026	0.041324	0.999943
ENSG00000120948	TARDBP	763.968	0.186481	0.0914234	2.03975	0.041375	0.999943
ENSG00000184956	MUC6	93.3304	-0.955391	0.468619	-2.03874	0.0414763	0.999943
ENSG00000140107	SLC25A47	5410.88	-0.369757	0.181375	-2.03864	0.0414864	0.999943
ENSG00000205038	PKHD1L1	13.1148	1.25104	0.613803	2.03817	0.0415326	0.999943
ENSG00000167543	TP53I13	774.542	-0.394573	0.193613	-2.03795	0.0415551	0.999943
ENSG00000124249	KCNK15	2.04653	-1.81811	0.892136	-2.03793	0.0415572	0.999943
ENSG00000151789	ZNF385D	5.58659	1.31849	0.647957	2.03483	0.0418676	0.999943
ENSG00000131069	ACSS2	905.935	0.368334	0.181099	2.03389	0.0419631	0.999943
ENSG00000130734	ATG4D	112.445	-0.35976	0.176925	-2.0334	0.0420121	0.999943
ENSG00000067064	IDI1	644.485	0.398133	0.195807	2.03329	0.042023	0.999943
ENSG00000242372	EIF6	1038.69	-0.279479	0.13749	-2.03273	0.0420797	0.999943
ENSG00000101405	OXT	82.7787	-0.984954	0.484642	-2.03233	0.0421202	0.999943
ENSG00000181722	ZBTB20	195.765	-0.605639	0.298031	-2.03214	0.0421398	0.999943
ENSG00000131951	LRRC9	0.907028	1.53416	0.755118	2.03168	0.0421856	0.999943
ENSG00000166136	NDUFB8	1061.49	-0.302058	0.148728	-2.03095	0.0422603	0.999943
ENSG00000112651	MRPL2	479.842	-0.32271	0.158901	-2.03089	0.0422659	0.999943
ENSG00000165566	AMER2	1.77536	-2.89833	1.42736	-2.03055	0.0423004	0.999943
ENSG00000105619	TFPT	76.3354	-0.405668	0.199796	-2.03042	0.0423143	0.999943
ENSG00000162032	SPSB3	948.067	-0.370717	0.182707	-2.02902	0.0424559	0.999943
ENSG00000182362	YBEY	70.418	-0.578551	0.285272	-2.02807	0.0425534	0.999943
ENSG00000076555	ACACB	2809.02	0.273876	0.135056	2.02787	0.0425737	0.999943
ENSG00000139168	ZCRB1	368.849	-0.379204	0.187044	-2.02736	0.0426259	0.999943
ENSG00000160932	LY6E	4264.87	-0.390852	0.193099	-2.0241	0.0429597	0.999943
ENSG00000243789	JMJD7	36.7745	-0.76999	0.380961	-2.02118	0.043261	0.999943
ENSG00000100300	TSPO	214.966	-0.512271	0.253539	-2.02048	0.0433337	0.999943
ENSG00000102109	PCSK1N	16.005	-2.11983	1.04999	-2.01891	0.0434963	0.999943
ENSG00000095587	TLL2	1.81156	-2.26434	1.12249	-2.01725	0.0436698	0.999943
ENSG00000188191	PRKAR1B	188.66	-0.488279	0.242378	-2.01454	0.0439532	0.999943
ENSG00000148655	C10orf11	69.2229	-0.658579	0.326994	-2.01404	0.044005	0.999943
ENSG00000110321	EIF4G2	2331.41	0.212251	0.10551	2.01168	0.0442539	0.999943
ENSG00000143774	GUK1	1421.68	-0.262711	0.130631	-2.0111	0.0443152	0.999943
ENSG00000167468	GPX4	3093.74	-0.328721	0.163544	-2.00998	0.0444331	0.999943
ENSG00000181656	GPR88	94.1101	0.953681	0.474539	2.0097	0.0444632	0.999943
ENSG00000174917	C19orf70	327.39	-0.373128	0.185691	-2.0094	0.0444946	0.999943
ENSG00000127364	TAS2R4	1.28767	1.34893	0.672217	2.00668	0.0447834	0.999943
ENSG00000065268	WDR18	358.012	-0.389634	0.194216	-2.00619	0.0448362	0.999943
ENSG00000117691	NENF	397.892	-0.386974	0.192998	-2.00507	0.0449556	0.999943
ENSG00000168334	XIRP1	0.88602	2.11106	1.05339	2.00406	0.0450636	0.999943
ENSG00000204237	OXLD1	144.207	-0.308526	0.154016	-2.00321	0.0451549	0.999943
ENSG00000174529	TMEM81	19.6387	-0.706245	0.352841	-2.0016	0.0453283	0.999943
ENSG00000171443	ZNF524	185.64	-0.415535	0.207712	-2.00053	0.0454426	0.999943
ENSG00000165828	PRAP1	4129.69	-0.449709	0.225085	-1.99796	0.0457215	0.999943
ENSG00000127191	TRAF2	94.8039	-0.433293	0.217345	-1.99358	0.0461981	0.999943
ENSG00000134538	SLCO1B1	2068.69	0.367069	0.184146	1.99336	0.0462225	0.999943
ENSG00000196754	S100A2	5.10813	-2.16371	1.08579	-1.99276	0.0462883	0.999943
ENSG00000174945	AMZ1	6.62304	1.19793	0.601511	1.99154	0.0464214	0.999943
ENSG00000198937	CCDC167	120.544	-0.524477	0.263628	-1.98946	0.0466504	0.999943
ENSG00000187051	RPS19BP1	413.148	-0.293345	0.147539	-1.98825	0.0467835	0.999943
ENSG00000105251	SHD	68.9911	-0.509516	0.256405	-1.98715	0.0469054	0.999943
ENSG00000158125	XDH	1337.65	0.269914	0.136056	1.98384	0.0472732	0.999943
ENSG00000100345	MYH9	3024.39	0.292194	0.147305	1.9836	0.0473002	0.999943
ENSG00000047849	MAP4	750.004	0.32587	0.16442	1.98194	0.0474863	0.999943
ENSG00000167393	PPP2R3B	121.194	-0.433929	0.219043	-1.98103	0.0475884	0.999943
ENSG00000077809	GTF2I	1662.56	0.195517	0.0987218	1.98049	0.0476488	0.999943
ENSG00000164587	RPS14	3512.99	-0.261685	0.132158	-1.98009	0.0476936	0.999943
ENSG00000159398	CES5A	70.7564	-0.666245	0.3365	-1.97992	0.047712	0.999943
ENSG00000233493	TMEM238	540.695	-0.501823	0.25346	-1.97989	0.0477155	0.999943
ENSG00000106366	SERPINE1	953.008	0.711779	0.359955	1.97741	0.0479954	0.999943
ENSG00000157933	SKI	511.113	0.335391	0.169634	1.97714	0.0480257	0.999943
ENSG00000136535	TBR1	1.25548	-2.72259	1.37739	-1.97664	0.0480828	0.999943
ENSG00000085719	CPNE3	547.512	0.247476	0.125222	1.9763	0.0481208	0.999943
ENSG00000142178	SIK1	1098.11	-0.86453	0.437733	-1.97502	0.0482663	0.999943
ENSG00000105426	PTPRS	408.145	-0.49552	0.251253	-1.9722	0.0485872	0.999943
ENSG00000257704	PRR24	110.105	-0.468472	0.237623	-1.9715	0.048667	0.999943
ENSG00000168389	MFSD2A	1565.15	-0.46175	0.234303	-1.97074	0.048754	0.999943
ENSG00000144119	C1QL2	1.74019	-2.2023	1.11772	-1.97035	0.048798	0.999943
ENSG00000269832	AL627171.2	1.24269	1.64833	0.836967	1.96941	0.0489063	0.999943
ENSG00000127540	UQCR11	1511.54	-0.356229	0.180996	-1.96816	0.0490494	0.999943
ENSG00000137285	TUBB2B	25.5477	-1.09005	0.554717	-1.96506	0.0494074	0.999943
ENSG00000136813	KIAA0368	578.755	0.235198	0.119722	1.96454	0.0494679	0.999943
ENSG00000099968	BCL2L13	394.988	0.209552	0.106683	1.96426	0.0494999	0.999943
ENSG00000250799	PRODH2	2021.8	-0.294567	0.149982	-1.96402	0.0495276	0.999943
ENSG00000100191	SLC5A4	1.90018	1.24964	0.636859	1.9622	0.0497397	0.999943
ENSG00000198816	ZNF358	723.727	-0.337528	0.17218	-1.96033	0.0499575	0.999943
ENSG00000123124	WWP1	1139.35	0.231116	0.117917	1.95998	0.0499977	0.999943
ENSG00000159658	EFCAB14	597.583	0.29054	0.148276	1.95945	0.05006	0.999943
ENSG00000228300	C19orf24	440.53	-0.355549	0.181478	-1.95918	0.0500914	0.999943
ENSG00000104529	EEF1D	2502.68	-0.257129	0.131255	-1.959	0.0501127	0.999943
ENSG00000258947	TUBB3	6.92936	-1.65112	0.843454	-1.95757	0.0502802	0.999943
ENSG00000198963	RORB	2.62891	-2.16343	1.10518	-1.95754	0.0502846	0.999943
ENSG00000169926	KLF13	936.505	0.395855	0.202348	1.9563	0.0504292	0.999943
ENSG00000171189	GRIK1	1.51691	-2.3427	1.19756	-1.95622	0.0504389	0.999943
ENSG00000130332	LSM7	231.226	-0.3133	0.160224	-1.95539	0.0505368	0.999943
ENSG00000154262	ABCA6	1283.44	0.278806	0.142807	1.95232	0.0509001	0.999943
ENSG00000204334	ERICH2	2.61179	-1.4887	0.762763	-1.95172	0.0509719	0.999943
ENSG00000125995	ROMO1	462.647	-0.351683	0.180361	-1.94988	0.0511902	0.999943
ENSG00000221963	APOL6	1962.33	0.232532	0.119281	1.94944	0.0512427	0.999943
ENSG00000104814	MAP4K1	36.3925	-0.640522	0.328622	-1.94911	0.0512817	0.999943
ENSG00000183729	NPBWR1	26.2458	1.01772	0.522318	1.94846	0.05136	0.999943
ENSG00000163513	TGFBR2	580.971	0.495641	0.254403	1.94825	0.0513848	0.999943
ENSG00000164049	FBXW12	1.60992	1.27565	0.654862	1.94797	0.0514187	0.999943
ENSG00000124198	ARFGEF2	459.473	0.305192	0.156682	1.94784	0.0514336	0.999943
ENSG00000189171	S100A13	163.481	-0.507186	0.260394	-1.94777	0.0514426	0.999943
ENSG00000168517	HEXIM2	129.622	-0.556739	0.286047	-1.94632	0.0516162	0.999943
ENSG00000154277	UCHL1	8.14145	-1.5441	0.793828	-1.94513	0.0517589	0.999943
ENSG00000106400	ZNHIT1	1887.73	-0.278529	0.143232	-1.94461	0.0518225	0.999943
ENSG00000185055	EFCAB10	2.59528	-1.63738	0.842305	-1.94392	0.0519045	0.999943
ENSG00000079616	KIF22	348.542	-0.32073	0.165169	-1.94183	0.0521574	0.999943
ENSG00000166783	KIAA0430	455.256	0.251196	0.12938	1.94154	0.0521925	0.999943
ENSG00000065526	SPEN	563.737	0.350064	0.180313	1.94143	0.0522065	0.999943
ENSG00000125877	ITPA	210.228	-0.327675	0.168893	-1.94013	0.0523633	0.999943
ENSG00000138379	MSTN	4.41272	-1.29368	0.667402	-1.93838	0.0525767	0.999943
ENSG00000169609	C15orf40	79.6951	-0.42175	0.217644	-1.9378	0.0526482	0.999943
ENSG00000140859	KIFC3	479.502	-0.353276	0.182354	-1.93731	0.0527077	0.999943
ENSG00000091640	SPAG7	382.452	-0.306423	0.158216	-1.93674	0.0527776	0.999943
ENSG00000134285	FKBP11	207.496	-0.363969	0.187949	-1.93653	0.0528029	0.999943
ENSG00000188051	TMEM221	5.08706	-1.25897	0.650326	-1.9359	0.0528798	0.999943
ENSG00000205426	KRT81	6.81149	-2.59965	1.34302	-1.93568	0.0529068	0.999943
ENSG00000092964	DPYSL2	337.043	0.370897	0.191652	1.93527	0.0529573	0.999943
ENSG00000196502	SULT1A1	1640.59	-0.415984	0.21504	-1.93445	0.0530581	0.999943
ENSG00000128564	VGF	1.85083	-2.95928	1.53247	-1.93105	0.0534768	0.999943
ENSG00000120322	PCDHB8	1.71727	-1.84572	0.956606	-1.92945	0.0536748	0.999943
ENSG00000113296	THBS4	2.48462	-1.57873	0.818625	-1.92851	0.0537916	0.999943
ENSG00000174196	FAM21D	35.2392	-1.51097	0.784705	-1.92552	0.054164	0.999943
ENSG00000103375	AQP8	12.8014	-1.71487	0.89177	-1.923	0.0544805	0.999943
ENSG00000125462	C1orf61	6.36457	-2.27431	1.18274	-1.92291	0.0544916	0.999943
ENSG00000148824	MTG1	508.677	-0.296582	0.154242	-1.92283	0.0545016	0.999943
ENSG00000036448	MYOM2	63.2262	-0.607716	0.316313	-1.92125	0.0547002	0.999943
ENSG00000172893	DHCR7	1352.69	0.401782	0.209283	1.9198	0.0548827	0.999943
ENSG00000187045	TMPRSS6	4258.39	-0.279817	0.145798	-1.91921	0.0549579	0.999943
ENSG00000073849	ST6GAL1	6623.77	0.206734	0.107723	1.91912	0.0549691	0.999943
ENSG00000115266	APC2	30.4833	-1.00579	0.524247	-1.91854	0.0550423	0.999943
ENSG00000128311	TST	4512.94	-0.350741	0.182839	-1.9183	0.0550726	0.999943
ENSG00000130005	GAMT	4327.23	-0.368228	0.191988	-1.91797	0.0551144	0.999943
ENSG00000134597	RBMX2	128.042	-0.33879	0.17674	-1.91689	0.0552525	0.999943
ENSG00000116133	DHCR24	8766.7	0.238877	0.12469	1.91576	0.0553957	0.999943
ENSG00000054148	PHPT1	460.27	-0.277868	0.145105	-1.91495	0.0554988	0.999943
ENSG00000185818	NAT8L	7.38223	-1.32217	0.690476	-1.91487	0.055509	0.999943
ENSG00000166275	C10orf32	620.283	-0.375074	0.196105	-1.91262	0.0557968	0.999943
ENSG00000105372	RPS19	2552.14	-0.25738	0.134596	-1.91224	0.0558456	0.999943
ENSG00000100234	TIMP3	764.6	0.367344	0.192241	1.91085	0.0560235	0.999943
ENSG00000161677	JOSD2	147.943	-0.433851	0.227179	-1.90973	0.0561674	0.999943
ENSG00000205339	IPO7	578.541	0.285166	0.149458	1.908	0.056391	0.999943
ENSG00000060762	MPC1	1880.31	-0.323955	0.169802	-1.90784	0.0564121	0.999943
ENSG00000142515	KLK3	4.69243	-3.97777	2.08657	-1.90637	0.0566018	0.999943
ENSG00000130513	GDF15	147.486	-0.862728	0.452756	-1.9055	0.0567149	0.999943
ENSG00000188186	LAMTOR4	315.643	-0.333056	0.174805	-1.9053	0.0567409	0.999943
ENSG00000151651	ADAM8	106.361	-0.494902	0.260154	-1.90234	0.0571263	0.999943
ENSG00000137218	FRS3	35.517	-0.574983	0.302263	-1.90226	0.057137	0.999943
ENSG00000130165	ELOF1	276.633	-0.316848	0.166618	-1.90165	0.0572173	0.999943
ENSG00000109686	SH3D19	649.328	0.272044	0.143122	1.90078	0.0573307	0.999943
ENSG00000124731	TREM1	5.86633	1.19419	0.628672	1.89955	0.0574924	0.999943
ENSG00000214026	MRPL23	442.599	-0.354376	0.186569	-1.89943	0.0575076	0.999943
ENSG00000167747	C19orf48	163.489	-0.347006	0.182731	-1.899	0.0575648	0.999943
ENSG00000104635	SLC39A14	5057.26	0.212144	0.111824	1.89713	0.0578109	0.999943
ENSG00000063854	HAGH	2508.58	-0.267246	0.140915	-1.89651	0.0578928	0.999943
ENSG00000007255	TRAPPC6A	238.878	-0.440689	0.23238	-1.89641	0.0579054	0.999943
ENSG00000058056	USP13	131.573	0.300324	0.158432	1.89561	0.0580121	0.999943
ENSG00000104883	PEX11G	183.198	-0.504437	0.266257	-1.89455	0.0581521	0.999943
ENSG00000112667	DNPH1	751.814	-0.37771	0.199588	-1.89245	0.0584313	0.999943
ENSG00000161944	ASGR2	5698.37	-0.326574	0.172756	-1.89038	0.0587076	0.999943
ENSG00000148803	FUOM	1263.33	-0.382388	0.202315	-1.89006	0.0587498	0.999943
ENSG00000160325	CACFD1	598.248	-0.33058	0.175133	-1.88759	0.0590812	0.999943
ENSG00000132329	RAMP1	236.403	-0.497735	0.2637	-1.8875	0.0590927	0.999943
ENSG00000156273	BACH1	277.51	0.39454	0.209038	1.88741	0.0591049	0.999943
ENSG00000077522	ACTN2	5.14145	1.44765	0.767055	1.88729	0.0591215	0.999943
ENSG00000244242	IFITM10	269.801	-0.50183	0.265956	-1.88689	0.0591745	0.999943
ENSG00000139626	ITGB7	97.6912	-0.512235	0.271615	-1.88589	0.0593104	0.999943
ENSG00000173193	PARP14	1055.37	0.280802	0.148924	1.88554	0.0593573	0.999943
ENSG00000172380	GNG12	455.735	0.311854	0.165426	1.88516	0.0594084	0.999943
ENSG00000100207	TCF20	222.329	0.303317	0.160971	1.8843	0.0595243	0.999943
ENSG00000131149	GSE1	422.024	0.297278	0.157776	1.88417	0.0595415	0.999943
ENSG00000183765	CHEK2	51.4251	-0.559559	0.297057	-1.88367	0.0596093	0.999943
ENSG00000126088	UROD	807.757	-0.238695	0.126751	-1.88318	0.0596762	0.999943
ENSG00000109084	TMEM97	603.583	0.296561	0.157604	1.88168	0.0598794	0.999943
ENSG00000167700	MFSD3	419.927	-0.361783	0.192463	-1.87975	0.0601416	0.999943
ENSG00000110060	PUS3	179.989	-0.369483	0.196647	-1.87892	0.0602555	0.999943
ENSG00000105835	NAMPT	1306.46	0.449325	0.239257	1.878	0.0603815	0.999943
ENSG00000136877	FPGS	745.907	-0.24944	0.132822	-1.87799	0.060382	0.999943
ENSG00000126353	CCR7	19.7396	-0.87078	0.463898	-1.8771	0.060505	0.999943
ENSG00000171772	SYCE1	16.7337	-1.04135	0.554791	-1.87702	0.0605155	0.999943
ENSG00000139194	RBP5	1706.1	-0.282841	0.150721	-1.87658	0.0605753	0.999943
ENSG00000256530	AC019294.1	0.988666	-2.36993	1.26326	-1.87605	0.060649	0.999943
ENSG00000272617	RP11-343C2.12	8.34274	-2.87536	1.53273	-1.87597	0.06066	0.999943
ENSG00000182196	ARL6IP4	1460.6	-0.24455	0.130383	-1.87563	0.0607067	0.999943
ENSG00000178538	CA8	1.57742	1.79928	0.959434	1.87535	0.0607441	0.999943
ENSG00000215440	NPEPL1	316.976	-0.37103	0.197912	-1.87472	0.0608314	0.999943
ENSG00000171951	SCG2	2.88437	-3.92412	2.09404	-1.87394	0.0609384	0.999943
ENSG00000010404	IDS	525.823	0.226282	0.120788	1.87338	0.0610157	0.999943
ENSG00000175756	AURKAIP1	1150.01	-0.337172	0.179992	-1.87326	0.061032	0.999943
ENSG00000167515	TRAPPC2L	206.379	-0.328987	0.175638	-1.8731	0.0610543	0.999943
ENSG00000160781	PAQR6	47.1987	-0.687955	0.367489	-1.87204	0.0612009	0.999943
ENSG00000143418	CERS2	4279.22	0.19491	0.104178	1.87094	0.061354	0.999943
ENSG00000224420	ADM5	6.62217	-0.89779	0.480163	-1.86976	0.0615171	0.999943
ENSG00000243509	TNFRSF6B	10.7942	-1.716	0.918556	-1.86815	0.0617413	0.999943
ENSG00000167671	UBXN6	1357.67	-0.261709	0.140115	-1.86782	0.0617871	0.999943
ENSG00000158874	APOA2	53039.1	-0.368178	0.197139	-1.86761	0.0618168	0.999943
ENSG00000164405	UQCRQ	1934.65	-0.330771	0.177119	-1.8675	0.0618311	0.999943
ENSG00000078269	SYNJ2	129.263	0.331389	0.177475	1.86725	0.0618669	0.999943
ENSG00000073282	TP63	8.19586	-1.04078	0.557424	-1.86713	0.0618835	0.999943
ENSG00000115109	EPB41L5	565.009	0.253325	0.135781	1.8657	0.0620838	0.999943
ENSG00000141295	SCRN2	457.471	-0.336114	0.180168	-1.86555	0.0621037	0.999943
ENSG00000176058	TPRN	197.713	-0.367676	0.197134	-1.86511	0.062166	0.999943
ENSG00000103363	TCEB2	956.495	-0.309522	0.165985	-1.86476	0.0622148	0.999943
ENSG00000187079	TEAD1	403.797	0.367315	0.196996	1.86458	0.0622402	0.999943
ENSG00000118557	PMFBP1	6.12681	-1.32613	0.711225	-1.86458	0.0622405	0.999943
ENSG00000139405	RITA1	307.918	-0.284266	0.152536	-1.8636	0.0623775	0.999943
ENSG00000136826	KLF4	56.472	0.793542	0.425988	1.86282	0.0624869	0.999943
ENSG00000162688	AGL	884.189	0.281513	0.151138	1.86263	0.0625149	0.999943
ENSG00000169727	GPS1	865.829	-0.236699	0.127079	-1.86261	0.0625167	0.999943
ENSG00000142871	CYR61	195.42	0.849714	0.456588	1.86101	0.0627432	0.999943
ENSG00000176349	AC110781.3	3.65718	-1.35108	0.726453	-1.85984	0.0629087	0.999943
ENSG00000178078	STAP2	572.479	-0.396857	0.213779	-1.85639	0.0633974	0.999943
ENSG00000179862	CITED4	316.133	-0.446594	0.240661	-1.85569	0.0634973	0.999943
ENSG00000180879	SSR4	1111.55	-0.280128	0.150956	-1.85569	0.0634974	0.999943
ENSG00000155367	PPM1J	7.46523	-1.00855	0.54363	-1.85521	0.0635664	0.999943
ENSG00000145675	PIK3R1	1290.46	0.319699	0.172365	1.85478	0.0636272	0.999943
ENSG00000121410	A1BG	29755.2	-0.353279	0.190511	-1.85438	0.0636847	0.999943
ENSG00000127533	F2RL3	3.30572	0.98724	0.532393	1.85434	0.06369	0.999943
ENSG00000141434	MEP1B	39.8964	-0.877344	0.473512	-1.85285	0.0639043	0.999943
ENSG00000060237	WNK1	837.499	0.296998	0.160338	1.85232	0.0639796	0.999943
ENSG00000137216	TMEM63B	630.651	-0.25281	0.136485	-1.85229	0.0639838	0.999943
ENSG00000140396	NCOA2	527.041	0.305986	0.165243	1.85173	0.0640653	0.999943
ENSG00000176402	GJC3	11.6497	-0.855786	0.462319	-1.85107	0.0641589	0.999943
ENSG00000143862	ARL8A	309.277	-0.278443	0.150476	-1.85041	0.0642541	0.999943
ENSG00000140279	DUOX2	6.66233	1.27064	0.686899	1.84982	0.0643392	0.999943
ENSG00000187559	FOXD4L3	1.50712	-1.99088	1.0764	-1.84957	0.0643756	0.999943
ENSG00000197361	FBXL22	3.28582	-1.35859	0.735313	-1.84764	0.0646544	0.999943
ENSG00000131482	G6PC	7840.39	-0.483587	0.261852	-1.84679	0.0647774	0.999943
ENSG00000188676	IDO2	128.604	-0.862203	0.466936	-1.84651	0.0648176	0.999943
ENSG00000103723	AP3B2	1.30618	-2.12239	1.14968	-1.84607	0.0648828	0.999943
ENSG00000165409	TSHR	36.8083	-0.656061	0.355465	-1.84564	0.0649448	0.999943
ENSG00000175482	POLD4	781.099	-0.311884	0.168986	-1.84561	0.0649481	0.999943
ENSG00000123219	CENPK	4.92173	-1.05829	0.573422	-1.84556	0.0649556	0.999943
ENSG00000178773	CPNE7	5.95659	-1.09581	0.593918	-1.84505	0.0650299	0.999943
ENSG00000175691	ZNF77	15.0623	-0.756296	0.410042	-1.84443	0.0651198	0.999943
ENSG00000131095	GFAP	17.6681	-1.82794	0.991329	-1.84393	0.0651931	0.999943
ENSG00000244187	TMEM141	449.523	-0.316019	0.171413	-1.84361	0.0652396	0.999943
ENSG00000116690	PRG4	2929.26	0.244339	0.132654	1.84192	0.0654866	0.999943
ENSG00000173930	SLCO4C1	56.4972	0.711789	0.386519	1.84154	0.0655427	0.999943
ENSG00000227507	LTB	58.1836	-0.625368	0.339658	-1.84117	0.0655965	0.999943
ENSG00000159592	GPBP1L1	789.978	0.195179	0.106037	1.84066	0.065671	0.999943
ENSG00000103254	FAM173A	295.416	-0.413314	0.224581	-1.84038	0.0657126	0.999943
ENSG00000236338	AC015987.2	116.242	-0.626818	0.340703	-1.83977	0.0658014	0.999943
ENSG00000130731	C16orf13	356.679	-0.344267	0.187149	-1.83953	0.0658375	0.999943
ENSG00000104129	DNAJC17	93.9647	-0.417499	0.226987	-1.8393	0.0658704	0.999943
ENSG00000117335	CD46	1271.85	0.212339	0.115461	1.83905	0.0659074	0.999943
ENSG00000126768	TIMM17B	231.552	-0.340468	0.185183	-1.83855	0.0659816	0.999943
ENSG00000206077	ZDHHC11B	82.5321	-0.748524	0.407137	-1.83851	0.0659878	0.999943
ENSG00000087266	SH3BP2	893.305	0.260649	0.141774	1.83848	0.0659912	0.999943
ENSG00000009307	CSDE1	2600.82	0.208651	0.113611	1.83654	0.0662774	0.999943
ENSG00000109654	TRIM2	225.715	0.348608	0.189821	1.83651	0.0662826	0.999943
ENSG00000077463	SIRT6	91.328	-0.361745	0.197002	-1.83625	0.0663214	0.999943
ENSG00000176165	FOXG1	1.59526	-2.74628	1.49802	-1.83327	0.0667619	0.999943
ENSG00000184470	TXNRD2	612.272	-0.264183	0.144177	-1.83235	0.0668986	0.999943
ENSG00000048828	FAM120A	1048.87	0.218866	0.11945	1.83228	0.0669092	0.999943
ENSG00000102230	PCYT1B	2.32431	-1.69984	0.927794	-1.83213	0.066932	0.999943
ENSG00000248751	RP1-130H16.18	6.3608	-1.50568	0.822374	-1.83089	0.0671167	0.999943
ENSG00000127483	HP1BP3	795.161	0.260872	0.142491	1.8308	0.0671302	0.999943
ENSG00000130226	DPP6	2.77974	-1.97043	1.07634	-1.83067	0.0671501	0.999943
ENSG00000168701	TMEM208	382.562	-0.31818	0.173809	-1.83063	0.0671561	0.999943
ENSG00000178980	SEPW1	507.42	-0.266054	0.145336	-1.83061	0.0671589	0.999943
ENSG00000169733	RFNG	768.208	-0.3228	0.176389	-1.83005	0.067243	0.999943
ENSG00000118523	CTGF	112.886	0.716822	0.391696	1.83005	0.0672431	0.999943
ENSG00000105518	TMEM205	1467.87	-0.278457	0.152207	-1.82947	0.0673298	0.999943
ENSG00000009335	UBE3C	462.542	0.233184	0.127579	1.82776	0.0675852	0.999943
ENSG00000166816	LDHD	1740.2	-0.216731	0.11863	-1.82694	0.0677081	0.999943
ENSG00000198074	AKR1B10	23.7895	-1.37086	0.750368	-1.82692	0.0677121	0.999943
ENSG00000184990	SIVA1	579.883	-0.263279	0.144112	-1.82691	0.0677135	0.999943
ENSG00000123349	PFDN5	910.438	-0.295234	0.16163	-1.82661	0.0677592	0.999943
ENSG00000131236	CAP1	721.225	0.201433	0.110325	1.82582	0.0678781	0.999943
ENSG00000088451	TGDS	136.804	-0.513429	0.281382	-1.82467	0.0680512	0.999943
ENSG00000158195	WASF2	563.3	0.204665	0.112176	1.8245	0.0680759	0.999943
ENSG00000167236	CCL23	11.7622	0.794304	0.435356	1.82449	0.0680776	0.999943
ENSG00000124120	TTPAL	749.419	0.332987	0.182597	1.82362	0.0682101	0.999943
ENSG00000000005	TNMD	1.48232	-2.28916	1.25586	-1.82278	0.0683369	0.999943
ENSG00000174721	FGFBP3	16.8532	-0.626318	0.34363	-1.82265	0.0683563	0.999943
ENSG00000105255	FSD1	14.9953	-0.826139	0.453437	-1.82195	0.0684626	0.999943
ENSG00000178878	APOLD1	46.3137	0.839064	0.460668	1.82141	0.0685452	0.999943
ENSG00000183773	AIFM3	14.506	-0.77318	0.424575	-1.82107	0.0685967	0.999943
ENSG00000180875	GREM2	365.094	-0.331881	0.182265	-1.82087	0.068627	0.999943
ENSG00000011132	APBA3	149.207	-0.412865	0.226899	-1.8196	0.06882	0.999943
ENSG00000250479	CHCHD10	1039.48	-0.382394	0.21016	-1.81954	0.0688297	0.999943
ENSG00000150787	PTS	275.037	-0.294105	0.161653	-1.81936	0.0688559	0.999943
ENSG00000134809	TIMM10	213.563	-0.3624	0.199199	-1.81929	0.0688678	0.999943
ENSG00000135114	OASL	93.6829	-0.576871	0.317307	-1.81802	0.0690607	0.999943
ENSG00000082153	BZW1	1593.29	0.249387	0.137257	1.81693	0.0692274	0.999943
ENSG00000174744	BRMS1	135.715	-0.333746	0.183795	-1.81586	0.069392	0.999943
ENSG00000106804	C5	6347.51	0.27449	0.151164	1.81585	0.0693941	0.999943
ENSG00000266258	RP11-41O4.1	10.1822	-0.9274	0.510796	-1.8156	0.069432	0.999943
ENSG00000100604	CHGA	1.62132	-2.76645	1.52446	-1.81471	0.0695691	0.999943
ENSG00000155511	GRIA1	1.82198	-2.60859	1.43868	-1.81319	0.0698024	0.999943
ENSG00000135677	GNS	704.52	0.216221	0.119258	1.81305	0.0698234	0.999943
ENSG00000253767	PCDHGA8	5.4304	-1.54702	0.853337	-1.8129	0.0698468	0.999943
ENSG00000130312	MRPL34	738.331	-0.252551	0.13931	-1.81287	0.0698512	0.999943
ENSG00000186432	KPNA4	368.398	0.229246	0.126465	1.81273	0.0698741	0.999943
ENSG00000184909	C1ORF220	2.28081	-2.60026	1.43503	-1.81199	0.069987	0.999943
ENSG00000054118	THRAP3	808.181	0.165724	0.0914909	1.81138	0.0700826	0.999943
ENSG00000205220	PSMB10	339.163	-0.342319	0.188989	-1.81132	0.0700913	0.999943
ENSG00000186501	TMEM222	288.409	-0.240838	0.132996	-1.81087	0.0701615	0.999943
ENSG00000064489	MEF2BNB-MEF2B	31.7044	-0.726347	0.401309	-1.80994	0.0703044	0.999943
ENSG00000170144	HNRNPA3	1359.03	0.166772	0.0921648	1.8095	0.0703735	0.999943
ENSG00000164898	C7orf55	294.76	-0.449412	0.248502	-1.80848	0.0705311	0.999943
ENSG00000178605	GTPBP6	374.988	-0.26485	0.146455	-1.80841	0.0705428	0.999943
ENSG00000100577	GSTZ1	1263.96	-0.291559	0.161284	-1.80774	0.0706474	0.999943
ENSG00000232112	TMA7	645.658	-0.27196	0.150457	-1.80756	0.0706746	0.999943
ENSG00000143437	ARNT	582.143	0.225594	0.124809	1.80751	0.0706834	0.999943
ENSG00000198203	SULT1C2	14.3045	-1.18848	0.658328	-1.8053	0.0710275	0.999943
ENSG00000228273	MUC3A	1.99481	-2.39957	1.32923	-1.80524	0.0710373	0.999943
ENSG00000076344	RGS11	24.0691	-0.753583	0.417757	-1.80388	0.0712503	0.999943
ENSG00000108256	NUFIP2	503.811	0.302383	0.16764	1.80376	0.0712687	0.999943
ENSG00000157851	DPYSL5	1.80306	-2.9199	1.61894	-1.80359	0.0712955	0.999943
ENSG00000158552	ZFAND2B	316.521	-0.255195	0.141508	-1.80339	0.0713266	0.999943
ENSG00000104872	PIH1D1	351.862	-0.305592	0.169533	-1.80255	0.0714583	0.999943
ENSG00000175920	DOK7	18.7783	-0.782574	0.434216	-1.80227	0.0715032	0.999943
ENSG00000176108	CHMP6	205.866	-0.320751	0.177999	-1.80198	0.0715484	0.999943
ENSG00000120341	SEC16B	635.985	-0.411859	0.228568	-1.80191	0.0715596	0.999943
ENSG00000140990	NDUFB10	610.986	-0.244543	0.135714	-1.8019	0.0715604	0.999943
ENSG00000186081	KRT5	14.6557	-2.07942	1.15414	-1.80171	0.0715917	0.999943
ENSG00000148362	C9orf142	167.061	-0.336427	0.186796	-1.80104	0.071697	0.999943
ENSG00000072506	HSD17B10	1532.37	-0.269455	0.149665	-1.80038	0.0717999	0.999943
ENSG00000184281	TSSC4	192.108	-0.335535	0.186373	-1.80035	0.0718059	0.999943
ENSG00000084070	SMAP2	554.225	0.197401	0.109682	1.79975	0.0719001	0.999943
ENSG00000134900	TPP2	307.07	0.269418	0.149727	1.7994	0.0719556	0.999943
ENSG00000186010	NDUFA13	1206.99	-0.278599	0.154873	-1.79889	0.0720361	0.999943
ENSG00000137225	CAPN11	1.67538	-2.14862	1.19466	-1.79852	0.0720946	0.999943
ENSG00000213853	EMP2	773.054	0.241311	0.134191	1.79827	0.0721342	0.999943
ENSG00000163702	IL17RC	1595.52	-0.294574	0.163988	-1.79631	0.0724455	0.999943
ENSG00000185043	CIB1	807.713	-0.295433	0.164533	-1.79558	0.072561	0.999943
ENSG00000164690	SHH	332.773	-0.381383	0.212486	-1.79486	0.0726763	0.999943
ENSG00000151952	TMEM132D	4.25713	-1.13689	0.633805	-1.79375	0.0728524	0.999943
ENSG00000263136	PAGR1	81.8158	-0.619143	0.345295	-1.79308	0.0729594	0.999943
ENSG00000160813	PPP1R35	169.194	-0.312795	0.174446	-1.79307	0.0729618	0.999943
ENSG00000176532	PRR15	3.08934	-1.73681	0.968633	-1.79306	0.0729636	0.999943
ENSG00000174886	NDUFA11	1242.97	-0.263872	0.147239	-1.79214	0.0731113	0.999943
ENSG00000130203	APOE	124312	-0.328379	0.183251	-1.79196	0.0731395	0.999943
ENSG00000104863	LIN7B	31.1094	-0.486029	0.271283	-1.7916	0.0731974	0.999943
ENSG00000007376	RPUSD1	114.992	-0.384599	0.214741	-1.79099	0.0732944	0.999943
ENSG00000204822	MRPL53	354.849	-0.280004	0.156407	-1.79023	0.0734176	0.999943
ENSG00000108846	ABCC3	2005.4	0.269112	0.150327	1.79018	0.0734245	0.999943
ENSG00000141971	MVB12A	173.903	-0.272288	0.152138	-1.78974	0.0734955	0.999943
ENSG00000032219	ARID4A	717.51	-0.349655	0.195403	-1.7894	0.0735497	0.999943
ENSG00000234906	APOC2	15842.7	-0.305221	0.170589	-1.78922	0.0735788	0.999943
ENSG00000008128	CDK11A	305.269	-0.371795	0.207894	-1.78839	0.0737128	0.999943
ENSG00000074071	MRPS34	543.428	-0.337921	0.188965	-1.78828	0.0737311	0.999943
ENSG00000185522	C11orf35	175.667	-0.471082	0.263476	-1.78795	0.073784	0.999943
ENSG00000015520	NPC1L1	796.012	0.320337	0.1792	1.78759	0.0738423	0.999943
ENSG00000123144	C19orf43	1841.29	-0.240922	0.134792	-1.78737	0.073878	0.999943
ENSG00000136111	TBC1D4	235.629	0.274416	0.153566	1.78696	0.0739442	0.999943
ENSG00000035928	RFC1	416.546	0.214993	0.120321	1.78683	0.073965	0.999943
ENSG00000184163	FAM132A	11.3304	-0.855788	0.479047	-1.78644	0.074028	0.999943
ENSG00000160221	C21orf33	1701.89	-0.228878	0.128146	-1.78608	0.0740867	0.999943
ENSG00000092054	MYH7	1.18497	3.28926	1.84217	1.78554	0.0741746	0.999943
ENSG00000137478	FCHSD2	221.128	0.27307	0.153265	1.78168	0.0748015	0.999943
ENSG00000170906	NDUFA3	378.38	-0.362887	0.203696	-1.78151	0.074829	0.999943
ENSG00000127129	EDN2	3.61942	-1.35621	0.761603	-1.78074	0.0749555	0.999943
ENSG00000205710	C17orf107	76.2197	-0.462064	0.25952	-1.78046	0.0750014	0.999943
ENSG00000121753	BAI2	3.90053	-1.46905	0.825259	-1.7801	0.075059	0.999943
ENSG00000152217	SETBP1	134.083	0.381284	0.214232	1.77977	0.0751136	0.999943
ENSG00000167654	ATCAY	1.94988	-2.70639	1.5207	-1.77969	0.0751263	0.999943
ENSG00000166448	TMEM130	2.36173	-1.99177	1.11962	-1.77897	0.0752449	0.999943
ENSG00000250506	CDK3	144.239	-0.464529	0.261146	-1.77881	0.0752717	0.999943
ENSG00000116704	SLC35D1	1258.53	0.239219	0.134557	1.77782	0.0754327	0.999943
ENSG00000183978	COA3	489.62	-0.307873	0.173279	-1.77675	0.0756095	0.999943
ENSG00000196358	NTNG2	6.28636	-0.90715	0.510581	-1.7767	0.0756174	0.999943
ENSG00000072080	SPP2	1501.23	-0.338415	0.190481	-1.77664	0.0756279	0.999943
ENSG00000173171	MTX1	253.101	-0.35307	0.198805	-1.77596	0.0757401	0.999943
ENSG00000177119	ANO6	874.97	0.259936	0.146384	1.77572	0.0757791	0.999943
ENSG00000100142	POLR2F	421.143	-0.24786	0.139606	-1.77543	0.0758275	0.999943
ENSG00000124209	RAB22A	247.657	0.270991	0.152731	1.7743	0.0760129	0.999943
ENSG00000134824	FADS2	1266.23	0.508089	0.286381	1.77417	0.0760348	0.999943
ENSG00000204344	STK19	152.233	-0.410215	0.231217	-1.77415	0.076038	0.999943
ENSG00000135924	DNAJB2	695.887	-0.224716	0.126675	-1.77395	0.0760715	0.999943
ENSG00000100399	CHADL	33.8356	-0.546911	0.30834	-1.77373	0.0761083	0.999943
ENSG00000196169	KIF19	32.7898	-0.74898	0.422598	-1.77232	0.0763413	0.999943
ENSG00000108294	PSMB3	654.059	-0.27321	0.154229	-1.77146	0.0764839	0.999943
ENSG00000197530	MIB2	689.305	-0.266722	0.150607	-1.77098	0.0765635	0.999943
ENSG00000147416	ATP6V1B2	485.494	0.198165	0.111918	1.77064	0.0766213	0.999943
ENSG00000081842	PCDHA6	1.59588	-2.7302	1.54232	-1.77019	0.076695	0.999943
ENSG00000111775	COX6A1	1754.71	-0.25033	0.141422	-1.77009	0.0767117	0.999943
ENSG00000164081	TEX264	518.864	-0.273816	0.154695	-1.77004	0.0767204	0.999943
ENSG00000138758	SEPT11	410.778	0.338593	0.191452	1.76855	0.076969	0.999943
ENSG00000218891	ZNF579	103.004	-0.449348	0.254167	-1.76792	0.0770735	0.999943
ENSG00000070214	SLC44A1	631.665	0.214804	0.121503	1.76789	0.07708	0.999943
ENSG00000215845	TSTD1	296.379	-0.400157	0.226414	-1.76737	0.077166	0.999943
ENSG00000161914	ZNF653	46.2107	-0.51438	0.291179	-1.76654	0.0773052	0.999943
ENSG00000169740	ZNF32	144.443	-0.403775	0.228586	-1.7664	0.0773283	0.999943
ENSG00000065882	TBC1D1	379.139	0.254915	0.144329	1.76621	0.0773608	0.999943
ENSG00000136908	DPM2	213.26	-0.327022	0.185219	-1.7656	0.0774632	0.999943
ENSG00000106780	MEGF9	670.066	0.287936	0.163094	1.76546	0.0774872	0.999943
ENSG00000168243	GNG4	1.08248	-2.1817	1.23689	-1.76385	0.0777568	0.999943
ENSG00000141505	ASGR1	7921.45	-0.268199	0.152058	-1.7638	0.0777659	0.999943
ENSG00000159921	GNE	1739.73	0.187054	0.10606	1.76365	0.0777902	0.999943
ENSG00000069702	TGFBR3	240.489	0.392524	0.222651	1.76296	0.077908	0.999943
ENSG00000134308	YWHAQ	768.021	0.175701	0.0996763	1.76272	0.0779486	0.999943
ENSG00000100201	DDX17	3338.09	0.275304	0.156209	1.76241	0.0780004	0.999943
ENSG00000174564	IL20RB	25.5712	-1.07114	0.607961	-1.76185	0.0780942	0.999943
ENSG00000213347	MXD3	89.5238	-0.536026	0.304274	-1.76166	0.0781276	0.999943
ENSG00000169306	IL1RAPL1	2.52569	-1.84356	1.04676	-1.7612	0.0782053	0.999943
ENSG00000099624	ATP5D	1252.24	-0.280762	0.159495	-1.76032	0.078353	0.999943
ENSG00000263020	CSNK2B-LY6G5B-1181	28.5161	-1.09159	0.620132	-1.76025	0.0783646	0.999943
ENSG00000198894	CIPC	183.916	0.333752	0.189659	1.75975	0.0784509	0.999943
ENSG00000147065	MSN	855.504	0.322804	0.183509	1.75907	0.0785664	0.999943
ENSG00000215910	C1orf167	8.2311	-1.28265	0.729659	-1.75787	0.0787693	0.999943
ENSG00000126267	COX6B1	881.357	-0.278871	0.158703	-1.75719	0.0788857	0.999943
ENSG00000135766	EGLN1	588.537	0.260886	0.148524	1.75653	0.0789987	0.999943
ENSG00000135441	BLOC1S1	564.536	-0.298949	0.170213	-1.75632	0.0790337	0.999943
ENSG00000149806	FAU	2366.86	-0.263182	0.14994	-1.75525	0.0792163	0.999943
ENSG00000213523	SRA1	198.933	-0.278163	0.158519	-1.75477	0.0792994	0.999943
ENSG00000109536	FRG1	163.967	-0.374112	0.213241	-1.75441	0.0793608	0.999943
ENSG00000101460	MAP1LC3A	376.356	-0.387296	0.220766	-1.75433	0.0793736	0.999943
ENSG00000189306	RRP7A	316.583	-0.277396	0.158125	-1.75428	0.0793831	0.999943
ENSG00000105258	POLR2I	235.086	-0.319599	0.182221	-1.75391	0.0794466	0.999943
ENSG00000198598	MMP17	10.3934	-0.957382	0.545968	-1.75355	0.0795075	0.999943
ENSG00000110841	PPFIBP1	470.063	0.327659	0.186887	1.75325	0.0795598	0.999943
ENSG00000186198	SLC51B	2.35766	1.18863	0.678038	1.75304	0.0795952	0.999943
ENSG00000138496	PARP9	596.933	0.244564	0.139577	1.75218	0.0797436	0.999943
ENSG00000174720	LARP7	456.818	-0.303539	0.173293	-1.75159	0.0798435	0.999943
ENSG00000100911	PSME2	918.439	-0.227159	0.129741	-1.75086	0.0799696	0.999943
ENSG00000198258	UBL5	689.169	-0.303738	0.173569	-1.74995	0.0801262	0.999943
ENSG00000204305	AGER	45.2405	-0.540975	0.309192	-1.74964	0.0801802	0.999943
ENSG00000182154	MRPL41	1282.89	-0.342825	0.196007	-1.74905	0.0802829	0.999943
ENSG00000138398	PPIG	1025.29	-0.288464	0.164979	-1.74849	0.0803793	0.999943
ENSG00000135925	WNT10A	2.44909	-1.59689	0.91361	-1.74789	0.0804831	0.999943
ENSG00000101199	ARFGAP1	643.127	-0.272809	0.156081	-1.74787	0.080487	0.999943
ENSG00000115993	TRAK2	219.286	0.291924	0.167022	1.74782	0.0804947	0.999943
ENSG00000144724	PTPRG	198.219	0.289885	0.165909	1.74726	0.0805929	0.999943
ENSG00000142168	SOD1	6301.27	-0.265368	0.152061	-1.74514	0.0809598	0.999943
ENSG00000115268	RPS15	2449.77	-0.250959	0.143813	-1.74504	0.080978	0.999943
ENSG00000054938	CHRDL2	7.99858	-0.87983	0.504245	-1.74485	0.0810117	0.999943
ENSG00000141837	CACNA1A	6.34837	-1.16086	0.665431	-1.74452	0.0810682	0.999943
ENSG00000024048	UBR2	478.315	0.241975	0.138737	1.74413	0.0811361	0.999943
ENSG00000004059	ARF5	764.932	-0.24784	0.142119	-1.74389	0.0811782	0.999943
ENSG00000149932	TMEM219	683.818	-0.278519	0.159713	-1.74387	0.0811812	0.999943
ENSG00000119318	RAD23B	1770.44	0.18037	0.103445	1.74362	0.0812246	0.999943
ENSG00000135870	RC3H1	268.358	0.269515	0.154612	1.74317	0.0813037	0.999943
ENSG00000168481	LGI3	2.48273	-2.09109	1.19965	-1.74308	0.0813193	0.999943
ENSG00000137815	RTF1	656.454	-0.229163	0.131475	-1.74301	0.0813319	0.999943
ENSG00000108424	KPNB1	827.697	0.177433	0.101822	1.74258	0.0814072	0.999943
ENSG00000056097	ZFR	356.276	0.244906	0.14061	1.74174	0.0815544	0.999943
ENSG00000181788	SIAH2	656.054	-0.300726	0.172665	-1.74168	0.0815645	0.999943
ENSG00000107223	EDF1	2249.58	-0.281279	0.161614	-1.74044	0.0817819	0.999943
ENSG00000167751	KLK2	3.84535	-4.33726	2.493	-1.73978	0.0818983	0.999943
ENSG00000105618	PRPF31	401.462	-0.207017	0.119014	-1.73943	0.0819585	0.999943
ENSG00000132142	ACACA	391.803	0.327159	0.188145	1.73887	0.0820576	0.999943
ENSG00000230055	CISD3	1267.13	-0.289992	0.166863	-1.73791	0.0822273	0.999943
ENSG00000126432	PRDX5	1464.29	-0.284781	0.163939	-1.73711	0.0823678	0.999943
ENSG00000015153	YAF2	195.697	-0.338767	0.195101	-1.73636	0.0824996	0.999943
ENSG00000063177	RPL18	2988.95	-0.252608	0.145512	-1.73599	0.0825656	0.999943
ENSG00000168913	ENHO	133.528	-0.511146	0.294524	-1.73549	0.0826532	0.999943
ENSG00000177989	ODF3B	243.929	-0.381423	0.219822	-1.73514	0.0827153	0.999943
ENSG00000138433	CIR1	340.567	-0.303977	0.175197	-1.73506	0.0827306	0.999943
ENSG00000160783	PMF1	401.644	-0.251942	0.145217	-1.73493	0.0827529	0.999943
ENSG00000130748	TMEM160	238.723	-0.350204	0.20195	-1.73411	0.0828986	0.999943
ENSG00000143512	HHIPL2	1.33139	-1.81333	1.04605	-1.7335	0.0830065	0.999943
ENSG00000104763	ASAH1	462.192	0.258291	0.149083	1.73253	0.0831801	0.999943
ENSG00000142192	APP	3156.62	0.214625	0.123891	1.73236	0.0832092	0.999943
ENSG00000060971	ACAA1	8519.16	-0.206612	0.119369	-1.73087	0.083475	0.999943
ENSG00000134046	MBD2	307.895	0.181455	0.104844	1.73071	0.0835044	0.999943
ENSG00000254706	RP11-565P22.6	5.34858	0.920233	0.531791	1.73044	0.0835517	0.999943
ENSG00000092439	TRPM7	521.188	0.333445	0.192732	1.73009	0.0836136	0.999943
ENSG00000261147	RP11-697E2.6	1.93307	-1.71597	0.992163	-1.72952	0.0837155	0.999943
ENSG00000130489	SCO2	213.804	-0.378261	0.218824	-1.72861	0.0838794	0.999943
ENSG00000141314	RHBDL3	2.47235	-1.81653	1.05105	-1.72831	0.083933	0.999943
ENSG00000159388	BTG2	111.015	0.563951	0.326359	1.72801	0.0839865	0.999943
ENSG00000052802	MSMO1	3299.2	0.337464	0.195353	1.72746	0.0840858	0.999943
ENSG00000167971	CASKIN1	3.32329	-1.4646	0.848099	-1.72692	0.0841823	0.999943
ENSG00000183454	GRIN2A	3.50658	-1.60163	0.927505	-1.72682	0.0842008	0.999943
ENSG00000033867	SLC4A7	88.4457	0.400269	0.231811	1.7267	0.0842212	0.999943
ENSG00000137133	HINT2	647.433	-0.287201	0.166336	-1.72663	0.0842342	0.999943
ENSG00000106367	AP1S1	280.273	-0.277728	0.160915	-1.72593	0.0843602	0.999943
ENSG00000102103	PQBP1	349.053	-0.249379	0.14453	-1.72545	0.0844472	0.999943
ENSG00000075461	CACNG4	2.53452	-2.12288	1.23061	-1.72505	0.0845177	0.999943
ENSG00000183248	CTD-3193O13.9	8.93259	-0.9685	0.561459	-1.72497	0.084533	0.999943
ENSG00000160072	ATAD3B	227.633	-0.372623	0.216059	-1.72464	0.0845931	0.999943
ENSG00000178226	PRSS36	17.4918	-0.646917	0.375164	-1.72436	0.0846433	0.999943
ENSG00000213057	C1orf220	11.9549	0.92529	0.536649	1.7242	0.0846722	0.999943
ENSG00000137818	RPLP1	4559.85	-0.267384	0.155175	-1.72311	0.0848686	0.999943
ENSG00000132692	BCAN	4.98233	-4.06691	2.36154	-1.72214	0.0850438	0.999943
ENSG00000110243	APOA5	9689.93	-0.339721	0.197272	-1.72209	0.0850524	0.999943
ENSG00000197982	C1orf122	325.689	-0.340735	0.197878	-1.72194	0.0850803	0.999943
ENSG00000269242	CTD-2192J16.22	50.6236	-1.62367	0.943797	-1.72036	0.0853666	0.999943
ENSG00000214226	C17orf67	20.5459	-0.641708	0.373114	-1.71987	0.0854559	0.999943
ENSG00000138669	PRKG2	0.690152	1.52452	0.886685	1.71935	0.0855506	0.999943
ENSG00000182050	MGAT4C	1.22751	-2.02602	1.17858	-1.71904	0.0856077	0.999943
ENSG00000228146	CASP16	29.9351	-0.621481	0.36164	-1.7185	0.0857046	0.999943
ENSG00000114948	ADAM23	2.99523	1.02635	0.597307	1.71829	0.085744	0.999943
ENSG00000087250	MT3	3.83486	-4.01166	2.3347	-1.71828	0.0857463	0.999943
ENSG00000021461	CYP3A43	208.094	0.546781	0.318239	1.71815	0.0857699	0.999943
ENSG00000143891	GALM	835.878	-0.198333	0.115445	-1.71799	0.085799	0.999943
ENSG00000239704	CDRT4	58.1916	-0.596199	0.34705	-1.71791	0.0858135	0.999943
ENSG00000132824	SERINC3	974.278	0.175455	0.102164	1.71738	0.0859089	0.999943
ENSG00000140264	SERF2	3973.81	-0.245314	0.142968	-1.71586	0.086187	0.999943
ENSG00000142546	NOSIP	335.56	-0.271338	0.158169	-1.71549	0.0862549	0.999943
ENSG00000124635	HIST1H2BJ	3.91348	-1.61618	0.942436	-1.7149	0.0863642	0.999943
ENSG00000119139	TJP2	948.48	0.210442	0.122743	1.7145	0.0864367	0.999943
ENSG00000113580	NR3C1	720.031	0.208644	0.121737	1.71389	0.0865493	0.999943
ENSG00000181513	ACBD4	1057.62	-0.221403	0.129277	-1.71262	0.0867833	0.999943
ENSG00000148057	IDNK	304.184	-0.388649	0.226937	-1.71258	0.0867899	0.999943
ENSG00000139132	FGD4	529.045	0.284475	0.166162	1.71204	0.0868901	0.999943
ENSG00000162729	IGSF8	626.437	-0.235496	0.137636	-1.71101	0.0870796	0.999943
ENSG00000169084	DHRSX	243.281	-0.371972	0.217462	-1.71051	0.0871712	0.999943
ENSG00000185414	MRPL30	17.8871	-1.41551	0.82764	-1.7103	0.0872107	0.999943
ENSG00000144283	PKP4	464.983	0.243077	0.142169	1.70978	0.0873061	0.999943
ENSG00000175604	RP11-276H1.3	1.52918	-1.67969	0.982733	-1.7092	0.0874135	0.999943
ENSG00000099821	POLRMT	782.801	-0.215951	0.126479	-1.70741	0.0877453	0.999943
ENSG00000131781	FMO5	2180.89	0.251131	0.147118	1.707	0.0878213	0.999943
ENSG00000178573	MAF	1162.41	0.235993	0.138359	1.70565	0.0880728	0.999943
ENSG00000239672	NME1	224.733	-0.344009	0.201728	-1.70531	0.0881367	0.999943
ENSG00000146707	POMZP3	36.6577	-0.538297	0.315686	-1.70517	0.0881634	0.999943
ENSG00000159199	ATP5G1	408.411	-0.306022	0.179477	-1.70508	0.0881796	0.999943
ENSG00000135048	TMEM2	673.567	0.337202	0.197819	1.7046	0.0882691	0.999943
ENSG00000103942	HOMER2	866.684	0.196456	0.115273	1.70426	0.0883318	0.999943
ENSG00000139908	TSSK4	8.61322	0.770572	0.452512	1.70288	0.0885911	0.999943
ENSG00000142409	ZNF787	450.52	-0.265157	0.155738	-1.70259	0.0886453	0.999943
ENSG00000197858	GPAA1	955.405	-0.211485	0.124217	-1.70254	0.0886539	0.999943
ENSG00000109881	CCDC34	56.6661	-0.447175	0.262656	-1.70251	0.0886594	0.999943
ENSG00000135018	UBQLN1	695.149	0.189506	0.111315	1.70243	0.0886754	0.999943
ENSG00000165698	C9orf9	20.4216	-0.626656	0.368164	-1.70211	0.0887342	0.999943
ENSG00000023228	NDUFS1	1292.98	0.208246	0.12241	1.70122	0.0889015	0.999943
ENSG00000269337	AL591479.1	38.4024	-0.526199	0.309388	-1.70077	0.0889853	0.999943
ENSG00000172476	RAB40A	2.1462	1.07073	0.629582	1.70069	0.0890008	0.999943
ENSG00000100030	MAPK1	539.286	0.245586	0.144416	1.70055	0.0890277	0.999943
ENSG00000168016	TRANK1	419.161	0.342617	0.201476	1.70053	0.0890308	0.999943
ENSG00000162706	CADM3	9.88858	-1.01695	0.598144	-1.70017	0.0890991	0.999943
ENSG00000188305	C19orf35	7.07564	-0.926943	0.54544	-1.69944	0.0892365	0.999943
ENSG00000136205	TNS3	1014.26	0.264588	0.155702	1.69933	0.0892579	0.999943
ENSG00000105404	RABAC1	742.731	-0.333412	0.196331	-1.69822	0.0894664	0.999943
ENSG00000089220	PEBP1	13833.5	-0.234595	0.138147	-1.69816	0.0894778	0.999943
ENSG00000155816	FMN2	1.50053	-1.98173	1.16699	-1.69815	0.0894798	0.999943
ENSG00000115415	STAT1	643.682	0.291851	0.171982	1.69699	0.0896989	0.999943
ENSG00000180209	MYLPF	1.29325	1.64183	0.967839	1.69639	0.0898117	0.999943
ENSG00000174915	PTDSS2	137.808	-0.245763	0.144915	-1.69591	0.0899029	0.999943
ENSG00000131844	MCCC2	1128.79	0.185123	0.10917	1.69573	0.0899361	0.999943
ENSG00000229833	PET100	236.787	-0.30682	0.180956	-1.69555	0.0899711	0.999943
ENSG00000152767	FARP1	947.764	0.197001	0.116225	1.69499	0.0900766	0.999943
ENSG00000109758	HGFAC	3854.14	-0.307662	0.181578	-1.69438	0.0901934	0.999943
ENSG00000163946	FAM208A	273.801	0.26437	0.156039	1.69426	0.0902161	0.999943
ENSG00000044115	CTNNA1	931.804	0.206198	0.121732	1.69387	0.0902908	0.999943
ENSG00000138071	ACTR2	1070.92	0.21231	0.125384	1.69328	0.0904027	0.999943
ENSG00000203618	GP1BB	10.7044	-1.16182	0.686208	-1.69311	0.0904354	0.999943
ENSG00000183763	TRAIP	8.50399	-0.812387	0.480021	-1.6924	0.09057	0.999943
ENSG00000267477	CTC-398G3.6	0.656426	2.91012	1.7196	1.69232	0.0905844	0.999943
ENSG00000196118	C16orf93	7.79291	-0.835769	0.494027	-1.69175	0.090694	0.999943
ENSG00000100151	PICK1	245.555	-0.274952	0.162549	-1.6915	0.0907419	0.999943
ENSG00000117560	FASLG	4.33385	0.813586	0.48101	1.69141	0.0907586	0.999943
ENSG00000110200	ANAPC15	111.15	-0.347515	0.205556	-1.69061	0.0909106	0.999943
ENSG00000115255	REEP6	4452.78	-0.322745	0.190944	-1.69026	0.0909781	0.999943
ENSG00000049768	FOXP3	9.16935	0.85438	0.50558	1.6899	0.0910469	0.999943
ENSG00000171119	NRTN	124.908	-0.51126	0.30258	-1.68967	0.0910911	0.999943
ENSG00000180822	PSMG4	162.311	-0.316689	0.187427	-1.68967	0.0910915	0.999943
ENSG00000127585	FBXL16	7.21661	-1.0832	0.641634	-1.68819	0.0913749	0.999943
ENSG00000260230	FRRS1L	1.02019	-2.42311	1.43556	-1.68793	0.0914256	0.999943
ENSG00000220201	ZGLP1	31.2901	-0.647855	0.383918	-1.68749	0.0915099	0.999943
ENSG00000165119	HNRNPK	2583.43	0.116804	0.0692393	1.68696	0.0916103	0.999943
ENSG00000221983	UBA52	2747.45	-0.219025	0.129927	-1.68576	0.0918425	0.999943
ENSG00000250510	GPR162	47.8301	-0.648263	0.384652	-1.68532	0.0919261	0.999943
ENSG00000164694	FNDC1	9.31955	0.871557	0.517379	1.68456	0.0920729	0.999943
ENSG00000183648	NDUFB1	430.673	-0.291187	0.17287	-1.68442	0.0921004	0.999943
ENSG00000163430	FSTL1	269.282	0.395188	0.234756	1.6834	0.092297	0.999943
ENSG00000105669	COPE	663.234	-0.245907	0.146081	-1.68337	0.0923043	0.999943
ENSG00000130024	PHF10	385.352	0.186349	0.110728	1.68294	0.0923876	0.999943
ENSG00000172366	FAM195A	722.82	-0.291839	0.173416	-1.68288	0.0923975	0.999943
ENSG00000241370	RPP21	122.048	-0.432749	0.257176	-1.6827	0.0924339	0.999943
ENSG00000188779	SKOR1	5.76211	-0.888295	0.528213	-1.6817	0.0926272	0.999943
ENSG00000134668	SPOCD1	4.02489	-1.62104	0.964652	-1.68044	0.0928721	0.999943
ENSG00000147485	PXDNL	0.941774	-1.60631	0.956623	-1.67915	0.0931234	0.999943
ENSG00000175198	PCCA	537.275	0.189416	0.112809	1.67909	0.0931352	0.999943
ENSG00000215915	ATAD3C	90.5554	-0.578209	0.344359	-1.67909	0.0931353	0.999943
ENSG00000173253	DMRT2	1.33213	-2.47252	1.47304	-1.67852	0.0932451	0.999943
ENSG00000176956	LY6H	1.53709	-3.01862	1.79903	-1.67791	0.0933646	0.999943
ENSG00000157911	PEX10	175.186	-0.422093	0.251598	-1.67765	0.093416	0.999943
ENSG00000118482	PHF3	539.213	0.260071	0.155109	1.6767	0.0936021	0.999943
ENSG00000162631	NTNG1	1.25419	-2.04957	1.22329	-1.67545	0.0938457	0.999943
ENSG00000169692	AGPAT2	2157.41	-0.318513	0.190111	-1.6754	0.0938555	0.999943
ENSG00000139970	RTN1	23.5382	-0.778658	0.465063	-1.67431	0.0940705	0.999943
ENSG00000162378	ZYG11B	504.314	0.308983	0.184592	1.67387	0.0941552	0.999943
ENSG00000110786	PTPN5	1.08135	-2.17141	1.29751	-1.67351	0.0942264	0.999943
ENSG00000253719	ATXN7L3B	517.354	0.218971	0.130846	1.6735	0.094229	0.999943
ENSG00000116663	FBXO6	100.292	-0.377887	0.225813	-1.67345	0.0942382	0.999943
ENSG00000177556	ATOX1	564.396	-0.316661	0.189249	-1.67325	0.0942774	0.999943
ENSG00000267216	AC010642.1	5.63095	-1.22211	0.730403	-1.6732	0.0942882	0.999943
ENSG00000259363	CTD-2054N24.2	1.21636	1.25842	0.752276	1.67282	0.0943634	0.999943
ENSG00000164896	FASTK	633.719	-0.257439	0.15391	-1.67266	0.094394	0.999943
ENSG00000174498	IGDCC3	1.0743	-2.50099	1.49649	-1.67124	0.0946752	0.999943
ENSG00000168906	MAT2A	767.508	0.314656	0.188358	1.67052	0.0948167	0.999943
ENSG00000159761	C16orf86	62.599	-0.488781	0.292661	-1.67013	0.0948944	0.999943
ENSG00000129009	ISLR	69.1841	-0.556474	0.3333	-1.66959	0.0950006	0.999943
ENSG00000116016	EPAS1	1994.8	0.273189	0.16366	1.66925	0.0950682	0.999943
ENSG00000231852	CYP21A2	132.757	-0.529603	0.317283	-1.66918	0.095081	0.999943
ENSG00000214827	MTCP1	30.4845	-0.695704	0.416924	-1.66866	0.0951849	0.999943
ENSG00000142235	LMTK3	6.0187	-0.903809	0.541683	-1.66852	0.0952125	0.999943
ENSG00000180992	MRPL14	426.322	-0.314952	0.188771	-1.66844	0.0952293	0.999943
ENSG00000092841	MYL6	3171.95	-0.244949	0.146834	-1.6682	0.0952754	0.999943
ENSG00000099875	MKNK2	1036.59	0.206607	0.12388	1.6678	0.0953554	0.999943
ENSG00000255073	ZFP91-CNTF	2.68881	-3.17083	1.90125	-1.66775	0.0953644	0.999943
ENSG00000115226	FNDC4	434.829	-0.363932	0.218299	-1.66712	0.0954899	0.999943
ENSG00000100852	ARHGAP5	459.645	0.259593	0.155752	1.66671	0.0955723	0.999943
ENSG00000103245	NARFL	251.347	-0.242761	0.145668	-1.66653	0.0956069	0.999943
ENSG00000188559	RALGAPA2	789.126	0.293833	0.176324	1.66644	0.0956266	0.999943
ENSG00000213339	QTRT1	409.605	-0.289678	0.174006	-1.66476	0.0959598	0.999943
ENSG00000197465	GYPE	0.803246	-2.06335	1.2396	-1.66454	0.0960053	0.999943
ENSG00000168300	PCMTD1	275.325	0.280515	0.168526	1.66452	0.0960085	0.999943
ENSG00000169249	ZRSR2	96.624	-0.399598	0.24008	-1.66443	0.0960259	0.999943
ENSG00000142166	IFNAR1	836.392	0.202812	0.121857	1.66434	0.0960444	0.999943
ENSG00000168096	ANKS3	144.884	-0.337683	0.202977	-1.66365	0.0961825	0.999943
ENSG00000070756	PABPC1	3690.03	0.153019	0.0919806	1.6636	0.0961925	0.999943
ENSG00000128567	PODXL	103.184	0.512332	0.308062	1.66308	0.0962965	0.999943
ENSG00000131791	PRKAB2	896.521	0.25242	0.151785	1.66301	0.0963099	0.999943
ENSG00000144043	TEX261	409.7	0.205529	0.123601	1.66284	0.0963448	0.999943
ENSG00000112531	QKI	687.313	0.223658	0.134532	1.66249	0.0964145	0.999943
ENSG00000213015	ZNF580	107.667	-0.415631	0.250081	-1.66199	0.096515	0.999943
ENSG00000099860	GADD45B	1358.98	-0.450105	0.270871	-1.66169	0.0965743	0.999943
ENSG00000145920	CPLX2	2.23801	-2.90731	1.74984	-1.66148	0.0966179	0.999943
ENSG00000157193	LRP8	4.48707	-0.990237	0.596124	-1.66113	0.0966882	0.999943
ENSG00000167711	SERPINF2	23080.2	-0.256192	0.154266	-1.66071	0.0967708	0.999943
ENSG00000159335	PTMS	9181.64	-0.292247	0.176019	-1.66032	0.096851	0.999943
ENSG00000102531	FNDC3A	950.997	0.216986	0.130698	1.66021	0.0968726	0.999943
ENSG00000099800	TIMM13	609.001	-0.26574	0.160104	-1.65979	0.0969566	0.999943
ENSG00000125846	ZNF133	122.344	-0.401574	0.242014	-1.6593	0.0970554	0.999943
ENSG00000095596	CYP26A1	145.438	-0.774876	0.467102	-1.6589	0.0971354	0.999943
ENSG00000124151	NCOA3	242.676	0.343812	0.207259	1.65885	0.097146	0.999943
ENSG00000128563	PRKRIP1	229.285	-0.247944	0.149506	-1.65842	0.0972318	0.999943
ENSG00000117114	LPHN2	543.367	0.255233	0.153919	1.65823	0.0972716	0.999943
ENSG00000162613	FUBP1	170.255	0.362186	0.218418	1.65822	0.0972725	0.999943
ENSG00000235750	KIAA0040	106.34	0.317873	0.191701	1.65817	0.0972822	0.999943
ENSG00000163975	MFI2	26.8152	-0.493053	0.297385	-1.65797	0.0973244	0.999943
ENSG00000267909	CCDC177	1.79778	-1.92089	1.15873	-1.65776	0.0973666	0.999943
ENSG00000185507	IRF7	352.128	-0.401439	0.242166	-1.6577	0.0973777	0.999943
ENSG00000116990	MYCL	285.756	0.342248	0.206652	1.65616	0.0976896	0.999943
ENSG00000121892	PDS5A	752.508	0.179618	0.108476	1.65582	0.0977577	0.999943
ENSG00000132541	HRSP12	5777.76	-0.273632	0.165257	-1.6558	0.097763	0.999943
ENSG00000095906	NUBP2	549.532	-0.249659	0.150843	-1.6551	0.0979052	0.999943
ENSG00000213658	LAT	70.103	-0.483957	0.292421	-1.655	0.0979247	0.999943
ENSG00000130255	RPL36	1612.31	-0.262361	0.158542	-1.65484	0.0979573	0.999943
ENSG00000138030	KHK	4706.92	-0.272865	0.16492	-1.65453	0.098019	0.999943
ENSG00000121690	DEPDC7	374.71	-0.413042	0.249721	-1.65402	0.0981243	0.999943
ENSG00000178732	GP5	3.99786	0.795537	0.481024	1.65384	0.0981597	0.999943
ENSG00000182087	TMEM259	2293.32	-0.232397	0.140578	-1.65316	0.0982989	0.999943
ENSG00000196689	TRPV1	225.669	-0.530939	0.321251	-1.65272	0.0983874	0.999943
ENSG00000198099	ADH4	32956	-0.232725	0.140887	-1.65186	0.0985639	0.999943
ENSG00000241404	EGFL8	93.3577	-0.417553	0.252805	-1.65168	0.0986001	0.999943
ENSG00000011009	LYPLA2	472.161	-0.254747	0.154242	-1.6516	0.098616	0.999943
ENSG00000142959	BEST4	4.28447	-1.25093	0.757542	-1.6513	0.0986781	0.999943
ENSG00000169313	P2RY12	10.6524	0.738448	0.447397	1.65054	0.0988319	0.999943
ENSG00000151461	UPF2	627.366	-0.247528	0.149981	-1.65039	0.0988632	0.999943
ENSG00000158486	DNAH3	0.976912	-2.34937	1.42417	-1.64964	0.0990167	0.999943
ENSG00000213995	CARKD	692.649	-0.271658	0.164687	-1.64954	0.0990362	0.999943
ENSG00000158716	DUSP23	586.6	-0.296527	0.179806	-1.64915	0.099117	0.999943
ENSG00000197723	HSPB9	33.0819	-0.483772	0.293379	-1.64896	0.0991552	0.999943
ENSG00000003402	CFLAR	1210.56	0.209101	0.126902	1.64774	0.0994064	0.999943
ENSG00000108384	RAD51C	46.8766	-0.404026	0.245314	-1.64697	0.0995635	0.999943
ENSG00000175193	PARL	224.434	-0.239923	0.145699	-1.64671	0.0996183	0.999943
ENSG00000127586	CHTF18	96.4341	-0.445245	0.270438	-1.64639	0.0996843	0.999943
ENSG00000173156	RHOD	375.868	-0.270929	0.164682	-1.64516	0.0999361	0.999943
ENSG00000105607	GCDH	1072.31	-0.242777	0.147593	-1.64491	0.0999888	0.999943
ENSG00000148795	CYP17A1	24.8378	-0.726899	0.441913	-1.64489	0.0999919	0.999943
ENSG00000177494	ZBED2	1.054	-2.13679	1.29914	-1.64477	0.100018	0.999943
ENSG00000141096	DPEP3	1.66503	-1.497	0.91022	-1.64465	0.100042	0.999943
ENSG00000142920	ADC	24.4828	-0.707982	0.430513	-1.64451	0.100071	0.999943
ENSG00000057294	PKP2	255.262	0.371329	0.225816	1.64439	0.100096	0.999943
ENSG00000105641	SLC5A5	1.33064	-2.46989	1.50256	-1.64378	0.100221	0.999943
ENSG00000163285	GABRG1	2.06419	-1.53108	0.931478	-1.64371	0.100236	0.999943
ENSG00000137825	ITPKA	17.378	-0.586481	0.356836	-1.64356	0.100267	0.999943
ENSG00000178187	ZNF454	3.24569	-1.35582	0.824983	-1.64346	0.100288	0.999943
ENSG00000259642	C15orf37	16.8279	-0.929847	0.565941	-1.64301	0.100381	0.999943
ENSG00000124762	CDKN1A	354.166	-0.459975	0.280034	-1.64257	0.100472	0.999943
ENSG00000152078	TMEM56	2542.09	0.226378	0.137865	1.64202	0.100586	0.999943
ENSG00000167723	TRPV3	24.105	-0.943723	0.574846	-1.6417	0.100652	0.999943
ENSG00000268302	AL035252.1	4.41308	-1.81116	1.10355	-1.64121	0.100754	0.999943
ENSG00000136478	TEX2	408.879	0.258425	0.157472	1.64108	0.10078	0.999943
ENSG00000183617	MRPL54	358.678	-0.29624	0.180519	-1.64104	0.100789	0.999943
ENSG00000269028	MTRNR2L12	48.265	-0.404947	0.246848	-1.64048	0.100906	0.999943
ENSG00000168589	DYNLRB2	1.42877	-1.57983	0.963495	-1.63968	0.101071	0.999943
ENSG00000166889	PATL1	324.976	0.234541	0.143068	1.63936	0.101138	0.999943
ENSG00000131771	PPP1R1B	3.38257	-1.5389	0.93906	-1.63876	0.101263	0.999943
ENSG00000120337	TNFSF18	0.818467	1.85182	1.13052	1.63802	0.101417	0.999943
ENSG00000100263	RHBDD3	154.763	-0.325834	0.198949	-1.63778	0.101468	0.999943
ENSG00000106789	CORO2A	80.4227	-0.433244	0.264615	-1.63726	0.101575	0.999943
ENSG00000130733	YIPF2	304.942	-0.260731	0.15926	-1.63714	0.101602	0.999943
ENSG00000087088	BAX	170.725	-0.32647	0.199428	-1.63703	0.101625	0.999943
ENSG00000178726	THBD	69.7363	0.545633	0.333534	1.63592	0.101857	0.999943
ENSG00000225663	FAM195B	347.183	-0.257599	0.157489	-1.63567	0.10191	0.999943
ENSG00000106927	AMBP	93183.9	-0.242758	0.148426	-1.63555	0.101935	0.999943
ENSG00000175906	ARL4D	436.756	-0.331646	0.202784	-1.63546	0.101952	0.999943
ENSG00000204267	TAP2	213.042	0.240894	0.147307	1.63532	0.101983	0.999943
ENSG00000258130	RP11-347C12.3	4.08541	-1.11704	0.683365	-1.63461	0.10213	0.999943
ENSG00000136819	C9orf78	767.254	-0.246601	0.150865	-1.63458	0.102137	0.999943
ENSG00000118972	FGF23	4.82279	-1.5275	0.93471	-1.6342	0.102218	0.999943
ENSG00000163581	SLC2A2	6776	0.202665	0.124024	1.63408	0.102241	0.999943
ENSG00000101752	MIB1	303.685	0.261626	0.160114	1.634	0.102259	0.999943
ENSG00000150093	ITGB1	2119.72	0.221545	0.135634	1.6334	0.102385	0.999943
ENSG00000187608	ISG15	254.851	-0.449282	0.275287	-1.63205	0.102669	0.999943
ENSG00000162755	KLHDC9	41.2952	-0.554847	0.340139	-1.63123	0.102841	0.999943
ENSG00000054356	PTPRN	1.76018	-2.55813	1.56836	-1.63108	0.102873	0.999943
ENSG00000178623	GPR35	14.5543	-0.725441	0.444872	-1.63067	0.102959	0.999943
ENSG00000168621	GDNF	5.84265	-1.23081	0.754856	-1.63053	0.10299	0.999943
ENSG00000171931	FBXW10	5.94712	-1.1154	0.684187	-1.63025	0.103048	0.999943
ENSG00000205436	EXOC3L4	979.977	-0.304364	0.186727	-1.63	0.103102	0.999943
ENSG00000273274	ZBTB8B	1.21861	-2.01005	1.23326	-1.62986	0.10313	0.999943
ENSG00000185722	ANKFY1	403.402	0.360526	0.221292	1.62918	0.103274	0.999943
ENSG00000186318	BACE1	542.92	0.204013	0.125227	1.62914	0.103284	0.999943
ENSG00000167701	GPT	2530.27	-0.245209	0.150627	-1.62792	0.103541	0.999943
ENSG00000179403	VWA1	731.069	-0.311329	0.191267	-1.62772	0.103584	0.999943
ENSG00000196976	LAGE3	165.065	-0.415876	0.255517	-1.62759	0.103613	0.999943
ENSG00000175334	BANF1	599.167	-0.24675	0.151674	-1.62684	0.103771	0.999943
ENSG00000257743	RP11-1220K2.2	1.52377	1.14081	0.701256	1.62681	0.103777	0.999943
ENSG00000120725	SIL1	774.887	-0.272056	0.167241	-1.62673	0.103795	0.999943
ENSG00000120251	GRIA2	1.69234	-2.50103	1.53752	-1.62666	0.103809	0.999943
ENSG00000169972	PUSL1	59.5776	-0.382606	0.235213	-1.62663	0.103815	0.999943
ENSG00000136169	SETDB2	115.379	0.326241	0.200665	1.6258	0.103993	0.999943
ENSG00000078808	SDF4	1798.09	-0.18631	0.11465	-1.62504	0.104155	0.999943
ENSG00000196433	ASMT	1.0397	-1.77162	1.09035	-1.62481	0.104203	0.999943
ENSG00000125337	KIF25	7.41933	-0.903286	0.556126	-1.62425	0.104323	0.999943
ENSG00000141753	IGFBP4	13769.8	-0.222973	0.137294	-1.62406	0.104363	0.999943
ENSG00000122386	ZNF205	94.7423	-0.340655	0.209756	-1.62405	0.104365	0.999943
ENSG00000255468	RP11-867G23.8	24.3583	-0.636616	0.391998	-1.62403	0.104369	0.999943
ENSG00000167740	CYB5D2	389.095	-0.275951	0.169963	-1.6236	0.104462	0.999943
ENSG00000145495	MARCH6	1009.99	0.197638	0.121758	1.6232	0.104546	0.999943
ENSG00000133612	AGAP3	557.779	-0.18145	0.111852	-1.62224	0.104752	0.999943
ENSG00000138075	ABCG5	1341.16	-0.262415	0.161794	-1.62191	0.104822	0.999943
ENSG00000115286	NDUFS7	765.601	-0.247508	0.152679	-1.6211	0.104997	0.999943
ENSG00000152154	TMEM178A	61.1536	-0.454405	0.280361	-1.62079	0.105063	0.999943
ENSG00000116199	FAM20B	299.468	0.242155	0.149411	1.62073	0.105076	0.999943
ENSG00000137492	PRKRIR	185.583	0.27588	0.170262	1.62033	0.105162	0.999943
ENSG00000119723	COQ6	298.634	-0.357334	0.220546	-1.62022	0.105184	0.999943
ENSG00000168036	CTNNB1	1402.67	0.205804	0.127027	1.62016	0.105198	0.999943
ENSG00000204444	APOM	2017.03	-0.302926	0.186973	-1.62016	0.105199	0.999943
ENSG00000175785	PRIMA1	7.17408	0.780263	0.481621	1.62008	0.105216	0.999943
ENSG00000111252	SH2B3	324.339	0.358807	0.221515	1.61978	0.105279	0.999943
ENSG00000189334	S100A14	73.6163	-0.514622	0.317777	-1.61944	0.105352	0.999943
ENSG00000141367	CLTC	1603	0.219507	0.135562	1.61923	0.105397	0.999943
ENSG00000040608	RTN4R	69.9778	-0.468113	0.28913	-1.61904	0.105438	0.999943
ENSG00000124164	VAPB	440.526	0.185386	0.11451	1.61894	0.105459	0.999943
ENSG00000273259	RP11-986E7.7	107.541	-0.60266	0.372258	-1.61893	0.105462	0.999943
ENSG00000178922	HYI	626.106	-0.228891	0.141392	-1.61884	0.105481	0.999943
ENSG00000138495	COX17	342.825	-0.290647	0.179615	-1.61816	0.105627	0.999943
ENSG00000149187	CELF1	1398.7	0.168184	0.103991	1.61729	0.105815	0.999943
ENSG00000166716	ZNF592	399.253	0.278848	0.172513	1.61639	0.10601	0.999943
ENSG00000123066	MED13L	376.961	0.296232	0.183441	1.61486	0.106341	0.999943
ENSG00000271698	GS1-393G12.13	3.68292	-1.12034	0.693798	-1.61479	0.106357	0.999943
ENSG00000173482	PTPRM	230.757	0.286665	0.177531	1.61473	0.10637	0.999943
ENSG00000107872	FBXL15	214.996	-0.309752	0.191865	-1.61443	0.106435	0.999943
ENSG00000088387	DOCK9	174.591	0.392029	0.242873	1.61413	0.106499	0.999943
ENSG00000204991	SPIRE2	144.426	-0.31483	0.195117	-1.61354	0.106626	0.999943
ENSG00000142552	RCN3	310.586	-0.425937	0.264109	-1.61274	0.106802	0.999943
ENSG00000130150	MOSPD2	78.5274	0.422628	0.262109	1.61241	0.106872	0.999943
ENSG00000124788	ATXN1	318.95	0.298444	0.185099	1.61235	0.106886	0.999943
ENSG00000104722	NEFM	1.73608	-2.53997	1.57567	-1.61199	0.106964	0.999943
ENSG00000182272	B4GALNT4	8.27878	-1.02527	0.636186	-1.61158	0.107053	0.999943
ENSG00000133315	MACROD1	482.103	-0.25855	0.160447	-1.61144	0.107084	0.999943
ENSG00000140526	ABHD2	3924.86	0.254918	0.158223	1.61113	0.107151	0.999943
ENSG00000132821	VSTM2L	44.7108	-0.51296	0.318395	-1.61108	0.107162	0.999943
ENSG00000172354	GNB2	958.128	-0.248178	0.154089	-1.61062	0.107262	0.999943
ENSG00000144834	TAGLN3	1.38709	-2.87291	1.78388	-1.61049	0.107291	0.999943
ENSG00000083807	SLC27A5	9599.79	-0.227554	0.141348	-1.60988	0.107424	0.999943
ENSG00000173821	RNF213	1570.47	0.296747	0.184353	1.60967	0.10747	0.999943
ENSG00000176340	COX8A	945.676	-0.243085	0.151032	-1.6095	0.107508	0.999943
ENSG00000116698	SMG7	416.919	0.172782	0.107356	1.60944	0.10752	0.999943
ENSG00000168314	MOBP	1.65502	-2.13978	1.32953	-1.60943	0.107523	0.999943
ENSG00000198836	OPA1	468.552	0.225837	0.140391	1.60862	0.107699	0.999943
ENSG00000119913	TECTB	5.66765	1.10875	0.689319	1.60847	0.107732	0.999943
ENSG00000008294	SPAG9	770.64	0.223046	0.138682	1.60833	0.107763	0.999943
ENSG00000118514	ALDH8A1	2290.76	0.149101	0.0927095	1.60826	0.107779	0.999943
ENSG00000140262	TCF12	282.019	0.258534	0.160776	1.60804	0.107827	0.999943
ENSG00000167461	RAB8A	365.935	0.269499	0.16774	1.60665	0.108131	0.999943
ENSG00000178467	P4HTM	199.908	-0.349549	0.217636	-1.60612	0.108248	0.999943
ENSG00000169905	TOR1AIP2	1063.63	0.205579	0.128028	1.60574	0.108331	0.999943
ENSG00000067221	STOML1	104.633	-0.432527	0.269398	-1.60553	0.108377	0.999943
ENSG00000169683	LRRC45	308.205	-0.307052	0.191276	-1.60528	0.108432	0.999943
ENSG00000213619	NDUFS3	503.783	-0.202228	0.125977	-1.60528	0.108433	0.999943
ENSG00000100445	SDR39U1	428.698	-0.219906	0.136994	-1.60522	0.108445	0.999943
ENSG00000104904	OAZ1	2575.69	-0.179711	0.11197	-1.60499	0.108495	0.999943
ENSG00000077097	TOP2B	432.293	0.225217	0.140453	1.60351	0.108822	0.999943
ENSG00000161671	EMC10	1149.66	-0.209433	0.130642	-1.6031	0.108912	0.999943
ENSG00000107581	EIF3A	1178.23	0.221845	0.138416	1.60274	0.108993	0.999943
ENSG00000160785	SLC25A44	378.884	0.24316	0.151766	1.6022	0.109112	0.999943
ENSG00000034677	RNF19A	346.873	0.239211	0.149315	1.60205	0.109144	0.999943
ENSG00000144028	SNRNP200	1090.1	0.17836	0.111335	1.60202	0.109152	0.999943
ENSG00000100294	MCAT	156.227	-0.29764	0.185849	-1.60151	0.109264	0.999943
ENSG00000152229	PSTPIP2	95.2991	-0.383935	0.239816	-1.60096	0.109386	0.999943
ENSG00000159164	SV2A	11.3794	-0.88664	0.553946	-1.60059	0.109468	0.999943
ENSG00000187954	CYHR1	531.721	-0.22711	0.141937	-1.60008	0.109581	0.999943
ENSG00000185090	MANEAL	80.8162	-0.416295	0.260248	-1.59961	0.109686	0.999943
ENSG00000130643	CALY	1.97783	-2.07815	1.29919	-1.59958	0.109692	0.999943
ENSG00000254531	AP001816.1	34.601	-0.529815	0.331227	-1.59955	0.109698	0.999943
ENSG00000213171	LINGO4	31.4342	-0.72076	0.45064	-1.59941	0.109729	0.999943
ENSG00000163481	RNF25	95.6545	-0.336831	0.210741	-1.59832	0.109972	0.999943
ENSG00000080031	PTPRH	187.255	-0.362004	0.226492	-1.59831	0.109975	0.999943
ENSG00000127774	EMC6	231.002	-0.288325	0.1804	-1.59826	0.109986	0.999943
ENSG00000134317	GRHL1	116.249	-0.342077	0.21404	-1.59819	0.110001	0.999943
ENSG00000126522	ASL	2787.48	-0.21936	0.137272	-1.59799	0.110045	0.999943
ENSG00000152402	GUCY1A2	39.1117	0.598178	0.374474	1.59738	0.11018	0.999943
ENSG00000213760	ATP6V1G2	6.58627	-0.891924	0.558452	-1.59714	0.110235	0.999943
ENSG00000036530	CYP46A1	22.967	-0.512696	0.32103	-1.59703	0.110258	0.999943
ENSG00000182324	KCNJ14	17.6708	-0.565232	0.353941	-1.59697	0.110273	0.999943
ENSG00000110074	FOXRED1	481.953	-0.227785	0.142636	-1.59696	0.110274	0.999943
ENSG00000125834	STK35	301.563	0.279221	0.17496	1.59591	0.110508	0.999943
ENSG00000137880	GCHFR	741.743	-0.316673	0.198433	-1.59587	0.110518	0.999943
ENSG00000174695	TMEM167A	397.127	0.188069	0.117855	1.59577	0.110539	0.999943
ENSG00000111670	GNPTAB	150.802	0.305884	0.191686	1.59576	0.110543	0.999943
ENSG00000142534	RPS11	4812.22	-0.193579	0.121368	-1.59497	0.110718	0.999943
ENSG00000103145	HCFC1R1	123.348	-0.298159	0.187017	-1.59429	0.11087	0.999943
ENSG00000107854	TNKS2	365.122	0.235854	0.147946	1.59419	0.110892	0.999943
ENSG00000105516	DBP	261.88	0.420811	0.263966	1.59419	0.110894	0.999943
ENSG00000158560	DYNC1I1	3.46331	-1.16286	0.729542	-1.59396	0.110946	0.999943
ENSG00000068878	PSME4	525.968	0.237555	0.149045	1.59385	0.11097	0.999943
ENSG00000254709	IGLL5	36.7633	-0.844428	0.52996	-1.59338	0.111075	0.999943
ENSG00000169813	HNRNPF	1193.56	0.14061	0.0882766	1.59284	0.111196	0.999943
ENSG00000174132	FAM174A	138.656	-0.376455	0.236453	-1.59209	0.111364	0.999943
ENSG00000135414	GDF11	18.1392	0.548437	0.344581	1.59161	0.111473	0.999943
ENSG00000126890	CTAG2	2.72558	-3.84143	2.41362	-1.59157	0.111482	0.999943
ENSG00000110218	PANX1	99.7297	0.37485	0.23562	1.59091	0.11163	0.999943
ENSG00000153201	RANBP2	576.739	0.260473	0.163778	1.5904	0.111745	0.999943
ENSG00000167614	TTYH1	14.2127	-0.933659	0.587091	-1.59031	0.111764	0.999943
ENSG00000184508	HDDC3	127.864	-0.366666	0.230647	-1.58973	0.111896	0.999943
ENSG00000165948	IFI27L1	31.1026	-0.540387	0.340048	-1.58915	0.112027	0.999943
ENSG00000133639	BTG1	1231.17	-0.284099	0.178867	-1.58833	0.112213	0.999943
ENSG00000096080	MRPS18A	232.02	-0.281466	0.177353	-1.58704	0.112504	0.999943
ENSG00000205927	OLIG2	1.9671	-2.71877	1.71327	-1.58689	0.112539	0.999943
ENSG00000186660	ZFP91	416.12	0.212158	0.133713	1.58666	0.11259	0.999943
ENSG00000100889	PCK2	7082.98	-0.207621	0.13091	-1.58598	0.112744	0.999943
ENSG00000130741	EIF2S3	839.241	0.166359	0.104903	1.58583	0.112778	0.999943
ENSG00000167646	DNAAF3	7.57766	-1.0148	0.639943	-1.58577	0.112792	0.999943
ENSG00000196712	NF1	403.234	0.269758	0.170188	1.58506	0.112953	0.999943
ENSG00000246705	H2AFJ	479.126	-0.330192	0.208321	-1.58501	0.112963	0.999943
ENSG00000164919	COX6C	876.101	-0.272085	0.17167	-1.58493	0.112983	0.999943
ENSG00000110717	NDUFS8	476.398	-0.25998	0.164121	-1.58408	0.113176	0.999943
ENSG00000176406	RIMS2	1.46636	-1.95248	1.23393	-1.58233	0.113574	0.999943
ENSG00000175550	DRAP1	571.557	-0.272038	0.171932	-1.58224	0.113594	0.999943
ENSG00000089692	LAG3	60.2775	-0.572531	0.361917	-1.58194	0.113663	0.999943
ENSG00000165288	BRWD3	121.448	0.358194	0.22643	1.58192	0.113668	0.999943
ENSG00000173818	ENDOV	126.679	-0.359026	0.22698	-1.58175	0.113706	0.999943
ENSG00000103227	LMF1	154.095	-0.255512	0.161539	-1.58173	0.113711	0.999943
ENSG00000172336	POP7	233.366	-0.319659	0.202141	-1.58136	0.113795	0.999943
ENSG00000021300	PLEKHB1	23.15	-0.82949	0.524554	-1.58132	0.113804	0.999943
ENSG00000085465	OVGP1	108.071	-0.451424	0.285478	-1.58129	0.113811	0.999943
ENSG00000158292	GPR153	104.924	0.5042	0.318928	1.58092	0.113896	0.999943
ENSG00000075035	WSCD2	0.868801	-1.83351	1.15985	-1.58082	0.113919	0.999943
ENSG00000197345	MRPL21	207.405	-0.273921	0.173334	-1.58031	0.114036	0.999943
ENSG00000177106	EPS8L2	1334.88	-0.249247	0.157741	-1.58011	0.114082	0.999943
ENSG00000224877	C17orf89	353.996	-0.316174	0.200112	-1.57999	0.11411	0.999943
ENSG00000132294	EFR3A	571.919	0.203352	0.128789	1.57895	0.114347	0.999943
ENSG00000100450	GZMH	15.6323	-0.765199	0.484646	-1.57888	0.114363	0.999943
ENSG00000157500	APPL1	243.128	0.270648	0.171424	1.57882	0.114378	0.999943
ENSG00000070770	CSNK2A2	310.455	0.17362	0.10998	1.57864	0.114418	0.999943
ENSG00000157107	FCHO2	176.376	0.287552	0.182194	1.57827	0.114503	0.999943
ENSG00000214435	AS3MT	780.883	-0.283035	0.179394	-1.57773	0.114627	0.999943
ENSG00000114767	RRP9	77.7926	-0.384395	0.243661	-1.57758	0.114662	0.999943
ENSG00000175387	SMAD2	226.542	0.25385	0.160973	1.57697	0.114802	0.999943
ENSG00000164111	ANXA5	617.344	0.260784	0.16541	1.57659	0.114889	0.999943
ENSG00000104960	PTOV1	942.324	-0.186907	0.118553	-1.57656	0.114896	0.999943
ENSG00000172809	RPL38	1332.26	-0.253656	0.160895	-1.57653	0.114904	0.999943
ENSG00000140450	ARRDC4	241.944	0.416521	0.264229	1.57636	0.114942	0.999943
ENSG00000135119	RNFT2	4.43647	-1.18688	0.753189	-1.5758	0.115072	0.999943
ENSG00000138621	PPCDC	57.535	-0.369734	0.234722	-1.5752	0.115211	0.999943
ENSG00000171722	C1orf111	3.6787	0.909203	0.577336	1.57483	0.115297	0.999943
ENSG00000099822	HCN2	3.7568	-1.09926	0.698561	-1.57361	0.115578	0.999943
ENSG00000133247	SUV420H2	69.4849	-0.407044	0.258734	-1.57322	0.115669	0.999943
ENSG00000187990	HIST1H2BG	0.881833	1.69718	1.07917	1.57267	0.115794	0.999943
ENSG00000176915	ANKLE2	323.267	0.162939	0.103608	1.57265	0.1158	0.999943
ENSG00000168056	LTBP3	1264.35	0.346928	0.220601	1.57265	0.115801	0.999943
ENSG00000173915	USMG5	674.574	-0.249582	0.158725	-1.57242	0.115854	0.999943
ENSG00000101161	PRPF6	561.978	-0.176045	0.111989	-1.57198	0.115956	0.999943
ENSG00000127922	SHFM1	678.049	-0.268247	0.170645	-1.57196	0.115959	0.999943
ENSG00000119965	C10orf88	37.2645	-0.443801	0.282541	-1.57075	0.116241	0.999943
ENSG00000167792	NDUFV1	1926.41	-0.209055	0.133107	-1.57058	0.116281	0.999943
ENSG00000143384	MCL1	2138.02	0.235842	0.150194	1.57025	0.116357	0.999943
ENSG00000137038	TMEM261	206.525	-0.269447	0.171656	-1.56969	0.116488	0.999943
ENSG00000109332	UBE2D3	1825.32	0.119763	0.0763048	1.56954	0.116522	0.999943
ENSG00000151657	KIN	156.661	-0.343441	0.218873	-1.56913	0.116617	0.999943
ENSG00000007372	PAX6	13.8114	-0.690303	0.44002	-1.5688	0.116695	0.999943
ENSG00000163728	TTC14	235.366	0.279956	0.178502	1.56836	0.116797	0.999943
ENSG00000176046	NUPR1	1805.58	-0.281492	0.17951	-1.56811	0.116855	0.999943
ENSG00000126653	NSRP1	311.07	-0.282973	0.180467	-1.56801	0.116879	0.999943
ENSG00000136051	KIAA1033	395.28	0.232435	0.148248	1.56788	0.11691	0.999943
ENSG00000166592	RRAD	18.3646	-0.809538	0.516333	-1.56786	0.116914	0.999943
ENSG00000166441	RPL27A	3428.08	-0.207708	0.132546	-1.56707	0.117099	0.999943
ENSG00000103257	SLC7A5	242.973	-0.521395	0.332745	-1.56695	0.117126	0.999943
ENSG00000204165	CXorf65	1.13895	-2.25631	1.44003	-1.56684	0.117152	0.999943
ENSG00000087274	ADD1	890.997	0.155455	0.0992224	1.56673	0.117178	0.999943
ENSG00000184702	SEPT5	29.9194	-0.612063	0.39078	-1.56626	0.117287	0.999943
ENSG00000167113	COQ4	435.616	-0.180968	0.115553	-1.5661	0.117325	0.999943
ENSG00000179820	MYADM	249.439	0.283593	0.181103	1.56592	0.117367	0.999943
ENSG00000142684	ZNF593	199.409	-0.32528	0.207728	-1.56589	0.117374	0.999943
ENSG00000121905	HPCA	1.3161	-2.79542	1.78525	-1.56584	0.117386	0.999943
ENSG00000205726	ITSN1	466.054	0.246078	0.157196	1.56543	0.117483	0.999943
ENSG00000130508	PXDN	288.706	0.381959	0.244	1.56541	0.117487	0.999943
ENSG00000023839	ABCC2	1641.83	0.301655	0.192777	1.56479	0.117632	0.999943
ENSG00000121680	PEX16	322.781	-0.25669	0.16409	-1.56433	0.11774	0.999943
ENSG00000147588	PMP2	6.19933	-1.41351	0.903684	-1.56417	0.117778	0.999943
ENSG00000213221	DNLZ	85.0351	-0.440492	0.28168	-1.5638	0.117864	0.999943
ENSG00000171241	SHCBP1	4.63897	0.82274	0.526158	1.56367	0.117894	0.999943
ENSG00000145247	OCIAD2	682.057	-0.266899	0.17074	-1.56319	0.118008	0.999943
ENSG00000006125	AP2B1	508.624	0.246498	0.157707	1.56301	0.11805	0.999943
ENSG00000109787	KLF3	638.852	0.26168	0.167639	1.56097	0.11853	0.999943
ENSG00000086758	HUWE1	1155.57	0.242265	0.155286	1.56012	0.118731	0.999943
ENSG00000198252	STYX	324.191	0.256482	0.164418	1.55993	0.118776	0.999943
ENSG00000259120	SMIM6	20.5082	-0.57748	0.370258	-1.55967	0.118838	0.999943
ENSG00000205544	TMEM256	687.344	-0.316254	0.202805	-1.55939	0.118903	0.999943
ENSG00000116741	RGS2	57.8845	0.61473	0.394374	1.55875	0.119056	0.999943
ENSG00000132196	HSD17B7	197.882	0.348837	0.223853	1.55833	0.119156	0.999943
ENSG00000169684	CHRNA5	1.84112	-1.36626	0.876941	-1.55798	0.119237	0.999943
ENSG00000185049	NELFA	154.47	-0.232397	0.149179	-1.55783	0.119273	0.999943
ENSG00000186439	TRDN	2.18464	1.94389	1.24787	1.55776	0.119289	0.999943
ENSG00000184779	RPS17	658.263	-0.716592	0.460151	-1.5573	0.119399	0.999943
ENSG00000165443	PHYHIPL	26.2337	-0.673885	0.432774	-1.55713	0.11944	0.999943
ENSG00000183734	ASCL2	23.1075	-0.598523	0.384499	-1.55663	0.119559	0.999943
ENSG00000164199	GPR98	186.987	-0.412336	0.264903	-1.55655	0.119576	0.999943
ENSG00000107807	TLX1	16.1916	-0.753536	0.484312	-1.55589	0.119734	0.999943
ENSG00000186806	VSIG10L	19.1131	-0.541563	0.348126	-1.55565	0.119791	0.999943
ENSG00000163577	EIF5A2	13.2802	0.581558	0.373943	1.55521	0.119897	0.999943
ENSG00000168000	BSCL2	222.503	-0.33163	0.21334	-1.55447	0.120072	0.999943
ENSG00000113594	LIFR	635.064	0.386523	0.248675	1.55433	0.120105	0.999943
ENSG00000137145	DENND4C	342.204	0.234293	0.150744	1.55424	0.120127	0.999943
ENSG00000234745	HLA-B	3902.96	-0.315236	0.202868	-1.5539	0.120209	0.999943
ENSG00000161813	LARP4	820.784	0.235184	0.151352	1.55389	0.12021	0.999943
ENSG00000102910	LONP2	2342.42	0.198056	0.127507	1.55329	0.120353	0.999943
ENSG00000180096	SEPT1	60.9723	-0.462352	0.297733	-1.55291	0.120445	0.999943
ENSG00000188910	GJB3	13.9683	0.832771	0.536738	1.55154	0.120772	0.999943
ENSG00000113070	HBEGF	18.4553	0.715625	0.46147	1.55075	0.120962	0.999943
ENSG00000181904	C5orf24	538.316	0.218115	0.140793	1.5492	0.121335	0.999943
ENSG00000081692	JMJD4	167.341	-0.283198	0.182911	-1.54828	0.121554	0.999943
ENSG00000205155	PSENEN	219.652	-0.264185	0.170688	-1.54777	0.121678	0.999943
ENSG00000122545	SEPT7	377.112	0.205603	0.132888	1.54719	0.121817	0.999943
ENSG00000203880	PCMTD2	473.882	0.210498	0.136054	1.54716	0.121824	0.999943
ENSG00000169885	CALML6	22.0372	-0.657233	0.424875	-1.54688	0.121891	0.999943
ENSG00000114124	GRK7	0.889342	-2.22314	1.43727	-1.54678	0.121917	0.999943
ENSG00000172482	AGXT	22342.9	-0.245528	0.158753	-1.54661	0.121958	0.999943
ENSG00000055163	CYFIP2	283.597	0.578741	0.374219	1.54653	0.121977	0.999943
ENSG00000149927	DOC2A	6.02586	-0.930869	0.601942	-1.54644	0.121998	0.999943
ENSG00000141552	ANAPC11	668.245	-0.265906	0.171953	-1.54639	0.122011	0.999943
ENSG00000062582	MRPS24	604.898	-0.260138	0.168257	-1.54608	0.122085	0.999943
ENSG00000187773	FAM69C	7.08775	-0.887449	0.574059	-1.54592	0.122124	0.999943
ENSG00000162728	KCNJ9	1.17218	-1.96519	1.27141	-1.54568	0.122182	0.999943
ENSG00000169018	FEM1B	344.117	0.19936	0.129041	1.54494	0.122361	0.999943
ENSG00000197932	F8A1	463.391	-0.318251	0.206005	-1.54487	0.122377	0.999943
ENSG00000198734	F5	2871.03	0.246557	0.1596	1.54485	0.122383	0.999943
ENSG00000107290	SETX	475.779	0.240427	0.155635	1.54481	0.122392	0.999943
ENSG00000145850	TIMD4	41.044	0.757554	0.490451	1.54461	0.122442	0.999943
ENSG00000154118	JPH3	3.60937	-1.1265	0.729329	-1.54457	0.122449	0.999943
ENSG00000147123	NDUFB11	769.734	-0.251356	0.162758	-1.54436	0.122502	0.999943
ENSG00000134207	SYT6	1.50184	-1.66953	1.08112	-1.54426	0.122525	0.999943
ENSG00000112308	C6orf62	1160.49	0.164023	0.106228	1.54406	0.122573	0.999943
ENSG00000104213	PDGFRL	6.92777	-0.99939	0.647289	-1.54396	0.122598	0.999943
ENSG00000115085	ZAP70	74.2381	-0.56852	0.368227	-1.54394	0.122603	0.999943
ENSG00000090932	DLL3	1.07034	-2.50155	1.62067	-1.54353	0.122702	0.999943
ENSG00000174804	FZD4	715.153	0.193905	0.125636	1.54339	0.122737	0.999943
ENSG00000183011	LSMD1	407.17	-0.289516	0.187685	-1.54257	0.122936	0.999943
ENSG00000159753	RLTPR	19.6122	-0.565784	0.366926	-1.54196	0.123084	0.999943
ENSG00000166669	ATF7IP2	420.749	-0.302632	0.196285	-1.5418	0.123123	0.999943
ENSG00000108582	CPD	526.208	0.274318	0.177956	1.54149	0.123198	0.999943
ENSG00000105717	PBX4	4.21387	-1.04824	0.680063	-1.54138	0.123224	0.999943
ENSG00000170889	RPS9	5990.06	-0.236905	0.153792	-1.54042	0.123457	0.999943
ENSG00000108786	HSD17B1	41.0903	-0.434678	0.28219	-1.54037	0.123469	0.999943
ENSG00000141664	ZCCHC2	340.564	0.26335	0.171135	1.53884	0.123842	0.999943
ENSG00000164729	SLC35G3	1.48244	-2.30194	1.49605	-1.53868	0.123882	0.999943
ENSG00000131495	NDUFA2	764.792	-0.277539	0.180465	-1.53791	0.124069	0.999943
ENSG00000005810	MYCBP2	456.525	0.253467	0.164888	1.5372	0.124244	0.999943
ENSG00000255054	RP1-317E23.6	1.92088	1.14886	0.74742	1.53711	0.124267	0.999943
ENSG00000180370	PAK2	534.377	0.208736	0.13586	1.53641	0.124438	0.999943
ENSG00000108861	DUSP3	1123.03	0.188634	0.122779	1.53637	0.124448	0.999943
ENSG00000135956	TMEM127	575.251	0.176603	0.114955	1.53629	0.124468	0.999943
ENSG00000012660	ELOVL5	569.422	0.254528	0.165682	1.53624	0.124479	0.999943
ENSG00000221869	CEBPD	1788.34	-0.347414	0.226225	-1.5357	0.124612	0.999943
ENSG00000166828	SCNN1G	1.08519	-2.18462	1.42258	-1.53568	0.124617	0.999943
ENSG00000183828	NUDT14	92.1562	-0.354712	0.231023	-1.5354	0.124686	0.999943
ENSG00000168490	PHYHIP	14.9491	-0.814635	0.530633	-1.53521	0.124732	0.999943
ENSG00000198589	LRBA	307.062	0.308994	0.201273	1.5352	0.124734	0.999943
ENSG00000173137	ADCK5	152.505	-0.312843	0.203849	-1.53468	0.124862	0.999943
ENSG00000166800	LDHAL6A	2.02304	-1.50475	0.980505	-1.53467	0.124866	0.999943
ENSG00000179271	GADD45GIP1	441.478	-0.277514	0.180845	-1.53454	0.124898	0.999943
ENSG00000027847	B4GALT7	170.944	-0.231221	0.150697	-1.53434	0.124946	0.999943
ENSG00000141873	SLC39A3	217.212	-0.272779	0.177783	-1.53433	0.124948	0.999943
ENSG00000197081	IGF2R	1195.48	0.194128	0.126587	1.53355	0.125139	0.999943
ENSG00000131620	ANO1	1127.9	0.258182	0.168358	1.53353	0.125146	0.999943
ENSG00000249242	TMEM150C	331.241	-0.328639	0.214363	-1.5331	0.125252	0.999943
ENSG00000140691	ARMC5	333.175	-0.281066	0.183357	-1.53289	0.125303	0.999943
ENSG00000151366	NDUFC2	1637.68	-0.251277	0.164032	-1.53188	0.125553	0.999943
ENSG00000260001	TGFBR3L	30.3941	-0.576982	0.376705	-1.53166	0.125608	0.999943
ENSG00000188818	ZDHHC11	64.689	-0.605077	0.39508	-1.53153	0.125639	0.999943
ENSG00000141759	TXNL4A	318.01	-0.244066	0.159434	-1.53083	0.125812	0.999943
ENSG00000186472	PCLO	11.9082	0.635004	0.414821	1.53079	0.125822	0.999943
ENSG00000104936	DMPK	187.754	-0.382346	0.249815	-1.53052	0.125889	0.999943
ENSG00000173744	AGFG1	254.947	0.246183	0.160862	1.5304	0.125919	0.999943
ENSG00000071537	SEL1L	1475.89	0.246915	0.161372	1.5301	0.125993	0.999943
ENSG00000173486	FKBP2	979.509	-0.254897	0.166592	-1.53007	0.126	0.999943
ENSG00000073712	FERMT2	790.639	0.205325	0.1342	1.53	0.126018	0.999943
ENSG00000081041	CXCL2	963.886	-0.445482	0.291209	-1.52977	0.126074	0.999943
ENSG00000205106	CTD-2210P24.4	25.6032	-0.648517	0.42397	-1.52963	0.126108	0.999943
ENSG00000082781	ITGB5	673.692	0.181042	0.118401	1.52905	0.126251	0.999943
ENSG00000167526	RPL13	6647.44	-0.245012	0.160257	-1.52886	0.126298	0.999943
ENSG00000141646	SMAD4	610.793	0.187518	0.122693	1.52835	0.126426	0.999943
ENSG00000132465	IGJ	252.991	-0.565024	0.369831	-1.52779	0.126564	0.999943
ENSG00000082805	ERC1	250.87	0.317387	0.207785	1.52748	0.126642	0.999943
ENSG00000158711	ELK4	423.712	0.284984	0.186591	1.52732	0.126682	0.999943
ENSG00000099804	CDC34	758.046	-0.208541	0.136541	-1.52731	0.126684	0.999943
ENSG00000179526	SHARPIN	399.795	-0.23981	0.157046	-1.527	0.12676	0.999943
ENSG00000213920	MDP1	69.1207	-0.460157	0.301507	-1.52619	0.126963	0.999943
ENSG00000089048	ESF1	277.109	-0.335544	0.21986	-1.52617	0.126968	0.999943
ENSG00000160062	ZBTB8A	63.5775	0.297823	0.195199	1.52574	0.127075	0.999943
ENSG00000203724	C1orf53	63.5865	-0.492945	0.323345	-1.52452	0.12738	0.999943
ENSG00000105707	HPN	7186.88	-0.187857	0.123227	-1.52448	0.127389	0.999943
ENSG00000101220	C20orf27	150.439	-0.327692	0.214961	-1.52443	0.127402	0.999943
ENSG00000087077	TRIP6	415.906	-0.225195	0.147742	-1.52424	0.127448	0.999943
ENSG00000162426	SLC45A1	3.54246	-1.09995	0.721753	-1.52399	0.127511	0.999943
ENSG00000166823	MESP1	21.1797	-0.625742	0.410667	-1.52372	0.127578	0.999943
ENSG00000108061	SHOC2	184.947	0.264592	0.173649	1.52372	0.12758	0.999943
ENSG00000143569	UBAP2L	390.345	0.214318	0.140716	1.52305	0.127747	0.999943
ENSG00000185324	CDK10	855.937	-0.243865	0.160128	-1.52294	0.127774	0.999943
ENSG00000112851	ERBB2IP	500.629	0.205963	0.135281	1.52249	0.127887	0.999943
ENSG00000125743	SNRPD2	345.357	-0.235678	0.154868	-1.5218	0.128058	0.999943
ENSG00000123154	WDR83	60.5013	-0.457884	0.300938	-1.52152	0.128129	0.999943
ENSG00000128585	MKLN1	502.281	0.298612	0.196311	1.52112	0.128231	0.999943
ENSG00000144824	PHLDB2	615.93	0.206831	0.136002	1.52079	0.128311	0.999943
ENSG00000174276	ZNHIT2	96.5049	-0.382153	0.251343	-1.52044	0.128399	0.999943
ENSG00000160229	ZNF66	2.4016	-1.35345	0.890272	-1.52026	0.128445	0.999943
ENSG00000204116	CHIC1	32.0399	0.538287	0.354175	1.51983	0.128553	0.999943
ENSG00000269067	ZNF728	1.15387	1.29196	0.85011	1.51975	0.128573	0.999943
ENSG00000115808	STRN	146.213	0.320488	0.210883	1.51975	0.128575	0.999943
ENSG00000105583	WDR83OS	564.275	-0.209064	0.137595	-1.51942	0.128657	0.999943
ENSG00000198610	AKR1C4	2497.82	-0.224054	0.147488	-1.51913	0.12873	0.999943
ENSG00000099385	BCL7C	258.635	-0.262363	0.172791	-1.51838	0.128919	0.999943
ENSG00000120137	PANK3	1253.68	0.253103	0.166714	1.51818	0.128968	0.999943
ENSG00000153187	HNRNPU	1418.81	0.166701	0.109815	1.51803	0.129008	0.999943
ENSG00000174231	PRPF8	1116.08	0.215454	0.141945	1.51788	0.129045	0.999943
ENSG00000179588	ZFPM1	241.24	-0.281971	0.185811	-1.51751	0.129137	0.999943
ENSG00000197312	DDI2	1199.89	0.189096	0.124668	1.5168	0.129317	0.999943
ENSG00000078369	GNB1	1198.53	0.18231	0.120224	1.51642	0.129413	0.999943
ENSG00000142655	PEX14	298.811	-0.231125	0.152437	-1.5162	0.129468	0.999943
ENSG00000138074	SLC5A6	318.54	0.264687	0.174623	1.51576	0.12958	0.999943
ENSG00000078487	ZCWPW1	80.5001	-0.401822	0.265174	-1.51532	0.129692	0.999943
ENSG00000170271	FAXDC2	1480.55	0.183035	0.120794	1.51526	0.129706	0.999943
ENSG00000162702	ZNF281	509.043	-0.294226	0.19418	-1.51523	0.129715	0.999943
ENSG00000103044	HAS3	21.489	-0.599586	0.395746	-1.51508	0.129752	0.999943
ENSG00000161249	DMKN	21.7536	-0.725741	0.479033	-1.51501	0.129769	0.999943
ENSG00000147804	SLC39A4	58.7505	-0.357171	0.235772	-1.5149	0.129798	0.999943
ENSG00000223802	CERS1	2.40652	-2.03932	1.34654	-1.51448	0.129903	0.999943
ENSG00000167969	ECI1	1779.15	-0.228947	0.151211	-1.51409	0.130003	0.999943
ENSG00000088930	XRN2	298.136	0.266546	0.176058	1.51396	0.130036	0.999943
ENSG00000078618	NRD1	769.508	0.158439	0.104663	1.5138	0.130077	0.999943
ENSG00000019102	VSIG2	7.14551	-0.859746	0.567946	-1.51378	0.130082	0.999943
ENSG00000161016	RPL8	6206.03	-0.236645	0.156329	-1.51377	0.130085	0.999943
ENSG00000125351	UPF3B	179.081	-0.268334	0.177278	-1.51364	0.130117	0.999943
ENSG00000106268	NUDT1	27.8683	-0.437653	0.289176	-1.51345	0.130166	0.999943
ENSG00000111237	VPS29	366.632	-0.241509	0.159606	-1.51315	0.13024	0.999943
ENSG00000120306	CYSTM1	224.113	-0.257399	0.170241	-1.51197	0.130542	0.999943
ENSG00000176928	GCNT4	6.57561	0.650736	0.430418	1.51187	0.130567	0.999943
ENSG00000168807	SNTB2	183.328	0.279029	0.184564	1.51183	0.130576	0.999943
ENSG00000196155	PLEKHG4	7.77198	-0.732666	0.484661	-1.51171	0.130608	0.999943
ENSG00000170871	KIAA0232	337.091	0.255812	0.169233	1.5116	0.130636	0.999943
ENSG00000155629	PIK3AP1	753.178	0.24558	0.16248	1.51144	0.130676	0.999943
ENSG00000116863	ADPRHL2	127.828	-0.242566	0.160494	-1.51137	0.130694	0.999943
ENSG00000147548	WHSC1L1	332.989	0.228468	0.151259	1.51044	0.13093	0.999943
ENSG00000173992	CCS	917.121	-0.231862	0.15362	-1.50933	0.131215	0.999943
ENSG00000142544	CTU1	97.0086	-0.368647	0.244317	-1.50889	0.131327	0.999943
ENSG00000206075	SERPINB5	2.7842	-3.54805	2.35166	-1.50874	0.131365	0.999943
ENSG00000106330	MOSPD3	165.91	-0.257725	0.170858	-1.50842	0.131448	0.999943
ENSG00000131910	NR0B2	654.782	-0.486312	0.322445	-1.5082	0.131503	0.999943
ENSG00000163697	APBB2	331.841	0.290655	0.192756	1.50789	0.131582	0.999943
ENSG00000125249	RAP2A	149.198	0.331563	0.21992	1.50765	0.131644	0.999943
ENSG00000215529	EFCAB8	0.554006	1.51844	1.00763	1.50695	0.131823	0.999943
ENSG00000164885	CDK5	70.5604	-0.356782	0.236958	-1.50568	0.13215	0.999943
ENSG00000082898	XPO1	674.313	0.184187	0.122329	1.50566	0.132154	0.999943
ENSG00000124789	NUP153	264.925	0.28073	0.186458	1.50559	0.132172	0.999943
ENSG00000133321	RARRES3	342.426	-0.311581	0.207009	-1.50516	0.132283	0.999943
ENSG00000135976	ANKRD36	97.4938	-0.492514	0.327265	-1.50494	0.13234	0.999943
ENSG00000011405	PIK3C2A	327.925	0.262864	0.174725	1.50445	0.132466	0.999943
ENSG00000268509	AC026202.1	3.84583	-1.9486	1.29528	-1.50438	0.132483	0.999943
ENSG00000099617	EFNA2	79.9868	-0.440868	0.293083	-1.50424	0.132519	0.999943
ENSG00000152332	UHMK1	864.504	0.249273	0.165745	1.50396	0.132593	0.999943
ENSG00000162227	TAF6L	361.873	-0.265466	0.176512	-1.50395	0.132595	0.999943
ENSG00000204859	ZBTB48	365.054	-0.25423	0.169042	-1.50395	0.132595	0.999943
ENSG00000075399	VPS9D1	240.241	-0.265732	0.176751	-1.50343	0.132729	0.999943
ENSG00000105290	APLP1	6.0508	-1.29484	0.861332	-1.5033	0.13276	0.999943
ENSG00000224186	C5orf66	11.7481	-0.577317	0.384235	-1.50251	0.132965	0.999943
ENSG00000103202	NME4	900.457	-0.246713	0.164256	-1.502	0.133096	0.999943
ENSG00000167863	ATP5H	969.901	-0.211272	0.140757	-1.50097	0.133364	0.999943
ENSG00000179528	LBX2	62.8303	-0.474678	0.316337	-1.50055	0.133473	0.999943
ENSG00000179938	GOLGA8J	1.05667	1.45186	0.967688	1.50034	0.133527	0.999943
ENSG00000183077	AFMID	1059.74	-0.205828	0.137282	-1.49931	0.133792	0.999943
ENSG00000102934	PLLP	75.2819	-0.429853	0.28672	-1.49921	0.133819	0.999943
ENSG00000116005	PCYOX1	1927.34	0.190422	0.127029	1.49905	0.133861	0.999943
ENSG00000263588	RP11-595B24.2	0.78483	1.53539	1.02433	1.49892	0.133894	0.999943
ENSG00000169020	ATP5I	615.788	-0.28085	0.187376	-1.49886	0.133911	0.999943
ENSG00000107623	GDF10	1.68135	1.0446	0.696991	1.49873	0.133943	0.999943
ENSG00000139193	CD27	12.6715	-0.664869	0.443625	-1.49872	0.133947	0.999943
ENSG00000108961	RANGRF	72.3902	-0.391765	0.261412	-1.49865	0.133965	0.999943
ENSG00000002330	BAD	336.623	-0.25027	0.167009	-1.49855	0.133992	0.999943
ENSG00000115112	TFCP2L1	19.6469	-0.845832	0.564454	-1.4985	0.134004	0.999943
ENSG00000101246	ARFRP1	283.87	-0.222671	0.148606	-1.4984	0.13403	0.999943
ENSG00000117480	FAAH	626.941	-0.247913	0.165485	-1.4981	0.134106	0.999943
ENSG00000111344	RASAL1	3.4562	-1.1856	0.791834	-1.49728	0.13432	0.999943
ENSG00000147526	TACC1	523.118	0.256582	0.171398	1.49699	0.134396	0.999943
ENSG00000110063	DCPS	479.229	-0.397509	0.265539	-1.49699	0.134396	0.999943
ENSG00000110628	SLC22A18	598.85	-0.243731	0.162816	-1.49697	0.134401	0.999943
ENSG00000007047	MARK4	225.377	-0.258918	0.172976	-1.49684	0.134435	0.999943
ENSG00000138771	SHROOM3	384.288	0.270975	0.18105	1.49668	0.134476	0.999943
ENSG00000254445	HSPB2-C11orf52	2.81229	-1.10423	0.737798	-1.49666	0.134482	0.999943
ENSG00000100196	KDELR3	63.9505	-0.458813	0.306654	-1.49619	0.134603	0.999943
ENSG00000197165	SULT1A2	253.813	-0.311463	0.20818	-1.49612	0.134621	0.999943
ENSG00000212997	AC023632.1	1.15735	-1.93042	1.29038	-1.49601	0.134651	0.999943
ENSG00000005075	POLR2J	410.492	-0.25519	0.170764	-1.49441	0.13507	0.999943
ENSG00000120533	ENY2	507.606	-0.185813	0.124362	-1.49413	0.135142	0.999943
ENSG00000163113	OTUD7B	309.914	0.24717	0.165442	1.494	0.135175	0.999943
ENSG00000185000	DGAT1	904.938	-0.283251	0.189607	-1.49388	0.135206	0.999943
ENSG00000127951	FGL2	323.793	0.404255	0.270737	1.49316	0.135395	0.999943
ENSG00000267270	AC139100.2	20.3109	-0.618008	0.413919	-1.49306	0.135421	0.999943
ENSG00000180573	HIST1H2AC	343.177	0.315194	0.211131	1.49288	0.135469	0.999943
ENSG00000177731	FLII	593.924	0.193394	0.129628	1.49192	0.13572	0.999943
ENSG00000161267	BDH1	3424.76	-0.189416	0.126979	-1.49172	0.135773	0.999943
ENSG00000128059	PPAT	59.7106	0.339316	0.227476	1.49165	0.13579	0.999943
ENSG00000122642	FKBP9	269.544	0.247416	0.165916	1.49121	0.135905	0.999943
ENSG00000196361	ELAVL3	1.93792	-2.04162	1.36949	-1.49079	0.136016	0.999943
ENSG00000125637	PSD4	1164.63	0.211231	0.141744	1.49023	0.136165	0.999943
ENSG00000171316	CHD7	237.232	-0.262832	0.176385	-1.49011	0.136195	0.999943
ENSG00000065057	NTHL1	494.624	-0.311877	0.209301	-1.49009	0.136201	0.999943
ENSG00000116717	GADD45A	1567.12	-0.251965	0.1691	-1.49004	0.136215	0.999943
ENSG00000173530	TNFRSF10D	114.514	-0.38252	0.256815	-1.48948	0.136361	0.999943
ENSG00000198420	FAM115A	930.853	-0.282944	0.190002	-1.48916	0.136445	0.999943
ENSG00000102699	PARP4	378.504	0.253026	0.169932	1.48898	0.136492	0.999943
ENSG00000132749	MTL5	6.12745	-1.02112	0.685949	-1.48863	0.136586	0.999943
ENSG00000162496	DHRS3	1933.3	-0.215989	0.145137	-1.48817	0.136705	0.999943
ENSG00000267855	NDUFA7	222.903	-0.244435	0.164278	-1.48794	0.136768	0.999943
ENSG00000179922	ZNF784	109.282	-0.354947	0.23855	-1.48793	0.136769	0.999943
ENSG00000104783	KCNN4	7.06372	-0.80737	0.542618	-1.48792	0.136773	0.999943
ENSG00000124614	RPS10	1831.44	-0.219076	0.147259	-1.48768	0.136834	0.999943
ENSG00000131143	COX4I1	2379.83	-0.210146	0.141295	-1.48729	0.136939	0.999943
ENSG00000255384	RP11-770J1.4	0.878045	-2.20218	1.4812	-1.48676	0.137079	0.999943
ENSG00000148950	IMMP1L	37.1159	-0.424031	0.285279	-1.48637	0.13718	0.999943
ENSG00000166199	ALKBH3	68.706	-0.366441	0.246583	-1.48608	0.137259	0.999943
ENSG00000172006	ZNF554	66.3038	-0.353893	0.238157	-1.48597	0.137288	0.999943
ENSG00000205189	ZBTB10	323.213	0.29514	0.198714	1.48525	0.137478	0.999943
ENSG00000101213	PTK6	61.7953	-0.434875	0.292798	-1.48524	0.13748	0.999943
ENSG00000043039	BARX2	1.03038	-2.10654	1.41858	-1.48496	0.137553	0.999943
ENSG00000170855	TRIAP1	242.473	-0.266817	0.179711	-1.48471	0.137622	0.999943
ENSG00000129277	CCL4	25.3299	0.530315	0.357215	1.48458	0.137654	0.999943
ENSG00000172020	GAP43	3.48754	-2.35423	1.58589	-1.48449	0.137679	0.999943
ENSG00000268163	AC004076.9	1.84395	-1.41207	0.951264	-1.48442	0.137699	0.999943
ENSG00000171858	RPS21	1155.53	-0.2539	0.171092	-1.484	0.137809	0.999943
ENSG00000163501	IHH	27.529	-0.52854	0.35634	-1.48325	0.138009	0.999943
ENSG00000127947	PTPN12	222.809	0.251685	0.169693	1.48318	0.138028	0.999943
ENSG00000138434	SSFA2	1552.12	0.182286	0.122907	1.48312	0.138043	0.999943
ENSG00000081923	ATP8B1	163.688	0.31037	0.209297	1.48292	0.138096	0.999943
ENSG00000007520	TSR3	459.537	-0.289965	0.195679	-1.48184	0.138383	0.999943
ENSG00000166250	CLMP	3.3488	-1.20215	0.811278	-1.4818	0.138393	0.999943
ENSG00000172382	PRSS27	7.27229	-0.953114	0.643281	-1.48165	0.138435	0.999943
ENSG00000108349	CASC3	382.574	0.18787	0.126801	1.48161	0.138444	0.999943
ENSG00000130414	NDUFA10	930.142	-0.14436	0.0974434	-1.48147	0.138481	0.999943
ENSG00000170860	LSM3	346.462	-0.251001	0.169503	-1.48081	0.138658	0.999943
ENSG00000197969	VPS13A	324.233	0.287342	0.194143	1.48005	0.13886	0.999943
ENSG00000118046	STK11	747.754	-0.185951	0.125659	-1.4798	0.138926	0.999943
ENSG00000161981	SNRNP25	179.795	-0.220665	0.149153	-1.47946	0.139018	0.999943
ENSG00000151923	TIAL1	346.071	0.15188	0.102684	1.4791	0.139114	0.999943
ENSG00000161217	PCYT1A	326.511	0.21897	0.148046	1.47907	0.139121	0.999943
ENSG00000084093	REST	217.312	0.253559	0.171432	1.47906	0.139123	0.999943
ENSG00000170248	PDCD6IP	619.639	0.162624	0.109985	1.4786	0.139248	0.999943
ENSG00000185347	C14orf80	174.676	-0.374368	0.253206	-1.47851	0.13927	0.999943
ENSG00000198265	HELZ	571.979	0.251773	0.17039	1.47762	0.139509	0.999943
ENSG00000107959	PITRM1	411.609	0.188277	0.127442	1.47735	0.139582	0.999943
ENSG00000183770	FOXL2	0.929306	-1.9494	1.31973	-1.47713	0.139642	0.999943
ENSG00000134757	DSG3	1.5573	-2.71108	1.83543	-1.47708	0.139654	0.999943
ENSG00000132563	REEP2	3.92269	-1.38149	0.935345	-1.47698	0.139681	0.999943
ENSG00000072163	LIMS2	493.065	-0.218719	0.1481	-1.47683	0.139721	0.999943
ENSG00000174939	ASPHD1	6.15533	-0.921596	0.624129	-1.47661	0.13978	0.999943
ENSG00000163527	STT3B	892.923	0.189863	0.128645	1.47587	0.139978	0.999943
ENSG00000099849	RASSF7	424.187	-0.22041	0.149357	-1.47573	0.140017	0.999943
ENSG00000161103	AC008132.13	3.1751	-1.54344	1.04597	-1.4756	0.140052	0.999943
ENSG00000221843	C2orf16	40.2346	-0.528372	0.358392	-1.47428	0.140405	0.999943
ENSG00000104964	AES	2196.52	-0.164825	0.11181	-1.47415	0.140441	0.999943
ENSG00000090539	CHRD	2000.68	-0.33914	0.230069	-1.47408	0.140459	0.999943
ENSG00000100014	SPECC1L	456.764	0.183685	0.124625	1.4739	0.140509	0.999943
ENSG00000172428	MYEOV2	163.019	-0.30202	0.20492	-1.47385	0.140522	0.999943
ENSG00000117448	AKR1A1	1948.94	-0.193296	0.131153	-1.47382	0.140531	0.999943
ENSG00000174788	PCP2	7.33679	-0.807408	0.548152	-1.47296	0.140761	0.999943
ENSG00000112414	GPR126	1315.52	0.220013	0.14941	1.47255	0.140873	0.999943
ENSG00000140332	TLE3	169.654	-0.349491	0.237425	-1.47201	0.141019	0.999943
ENSG00000115020	PIKFYVE	275.808	0.270028	0.18353	1.4713	0.141211	0.999943
ENSG00000186431	FCAR	2.42608	1.04548	0.710667	1.47112	0.141258	0.999943
ENSG00000107863	ARHGAP21	329.79	0.276144	0.18774	1.47089	0.141321	0.999943
ENSG00000167992	VWCE	102.221	-0.554085	0.376706	-1.47087	0.141327	0.999943
ENSG00000071082	RPL31	2814.68	-0.226703	0.154138	-1.47078	0.141351	0.999943
ENSG00000174851	YIF1A	922.394	-0.2336	0.158833	-1.47073	0.141364	0.999943
ENSG00000101972	STAG2	454.959	0.21943	0.149213	1.47058	0.141405	0.999943
ENSG00000015479	MATR3	1039.69	0.138006	0.0938551	1.47041	0.141451	0.999943
ENSG00000124587	PEX6	380.965	-0.244545	0.166334	-1.4702	0.141507	0.999943
ENSG00000146540	C7orf50	297.528	-0.261403	0.177814	-1.47009	0.141537	0.999943
ENSG00000157540	DYRK1A	303.26	0.169793	0.115587	1.46897	0.141841	0.999943
ENSG00000117877	CD3EAP	30.5788	-0.527079	0.358968	-1.46832	0.142017	0.999943
ENSG00000132840	BHMT2	3219.16	0.136362	0.0928876	1.46803	0.142096	0.999943
ENSG00000160161	CILP2	2.79035	-1.2106	0.825061	-1.46729	0.142298	0.999943
ENSG00000124713	GNMT	2403.69	0.304007	0.207223	1.46705	0.142361	0.999943
ENSG00000123843	C4BPB	2226.57	-0.204002	0.139149	-1.46606	0.142631	0.999943
ENSG00000187010	RHD	7.44989	-0.871504	0.594456	-1.46605	0.142633	0.999943
ENSG00000104415	WISP1	6.56664	0.677552	0.462446	1.46515	0.142881	0.999943
ENSG00000075914	EXOSC7	138.4	-0.261945	0.178792	-1.46508	0.142898	0.999943
ENSG00000100815	TRIP11	302.108	0.248838	0.16987	1.46488	0.142954	0.999943
ENSG00000100625	SIX4	3.6745	-1.01961	0.696131	-1.46468	0.143009	0.999943
ENSG00000090470	PDCD7	235.945	-0.226526	0.154669	-1.46458	0.143035	0.999943
ENSG00000105696	TMEM59L	2.39848	-2.05445	1.40289	-1.46444	0.143073	0.999943
ENSG00000204228	HSD17B8	475.649	-0.278651	0.190338	-1.46398	0.143199	0.999943
ENSG00000170604	IRF2BP1	409.458	-0.264523	0.180721	-1.46371	0.143273	0.999943
ENSG00000198502	HLA-DRB5	172.411	1.13092	0.772675	1.46364	0.143292	0.999943
ENSG00000137575	SDCBP	719.803	0.175595	0.119981	1.46352	0.143324	0.999943
ENSG00000185128	TBC1D3F	237.573	-0.442366	0.302445	-1.46263	0.143568	0.999943
ENSG00000204564	C6orf136	103.516	-0.377262	0.257959	-1.46249	0.143608	0.999943
ENSG00000163870	TPRA1	316.541	-0.197983	0.135411	-1.46209	0.143717	0.999943
ENSG00000166886	NAB2	268.514	0.351053	0.24017	1.46169	0.143827	0.999943
ENSG00000196642	RABL6	416.082	-0.23655	0.161871	-1.46135	0.143919	0.999943
ENSG00000078304	PPP2R5C	601.235	0.150898	0.103265	1.46127	0.143941	0.999943
ENSG00000196715	VKORC1L1	473.444	0.173781	0.118944	1.46103	0.144006	0.999943
ENSG00000239887	C1orf226	127.477	0.392671	0.268764	1.46103	0.144008	0.999943
ENSG00000196091	MYBPC1	1.41761	2.16791	1.48494	1.45994	0.144308	0.999943
ENSG00000167685	ZNF444	821.285	-0.215037	0.147302	-1.45984	0.144334	0.999943
ENSG00000242252	BGLAP	9.69179	-0.844536	0.57865	-1.45949	0.144429	0.999943
ENSG00000105248	CCDC94	132.017	-0.303979	0.208323	-1.45917	0.144518	0.999943
ENSG00000128482	RNF112	11.1382	-0.741442	0.508227	-1.45888	0.144599	0.999943
ENSG00000164125	FAM198B	87.7513	0.521992	0.357879	1.45857	0.144683	0.999943
ENSG00000151376	ME3	47.5493	-0.375249	0.257397	-1.45786	0.14488	0.999943
ENSG00000254806	SYS1-DBNDD2	2.06292	1.71049	1.17342	1.45769	0.144925	0.999943
ENSG00000166181	API5	661.845	0.139372	0.0956383	1.45728	0.145038	0.999943
ENSG00000129128	SPCS3	666.997	0.171034	0.117371	1.45721	0.145058	0.999943
ENSG00000124440	HIF3A	24.3743	0.752163	0.516665	1.4558	0.145447	0.999943
ENSG00000078725	BRINP1	9.68137	-0.721093	0.495324	-1.4558	0.145448	0.999943
ENSG00000255112	CHMP1B	345.09	0.168147	0.11555	1.45519	0.145618	0.999943
ENSG00000188039	NWD1	2.70013	-1.4786	1.01689	-1.45404	0.145934	0.999943
ENSG00000159714	ZDHHC1	36.5384	-0.503419	0.346284	-1.45378	0.146008	0.999943
ENSG00000163586	FABP1	10720.2	-0.296821	0.204175	-1.45376	0.146014	0.999943
ENSG00000113161	HMGCR	402.686	0.420589	0.289354	1.45355	0.146072	0.999943
ENSG00000100811	YY1	852.497	0.113648	0.0781954	1.45339	0.146116	0.999943
ENSG00000164347	GFM2	267.666	0.272797	0.187712	1.45327	0.146148	0.999943
ENSG00000160404	TOR2A	80.1917	-0.352632	0.242656	-1.45322	0.146164	0.999943
ENSG00000197696	NMB	11.2357	-0.721063	0.49621	-1.45314	0.146185	0.999943
ENSG00000076826	CAMSAP3	501.847	-0.210739	0.145054	-1.45283	0.146271	0.999943
ENSG00000125931	CITED1	0.974306	-1.69557	1.16727	-1.4526	0.146336	0.999943
ENSG00000104044	OCA2	3.05084	1.22442	0.84301	1.45244	0.14638	0.999943
ENSG00000133246	PRAM1	49.6211	-0.500902	0.344987	-1.45195	0.146517	0.999943
ENSG00000110455	ACCS	276.094	-0.370662	0.2553	-1.45187	0.146537	0.999943
ENSG00000196465	MYL6B	87.7738	-0.288556	0.198775	-1.45167	0.146592	0.999943
ENSG00000148680	HTR7	3.02007	0.855097	0.589202	1.45128	0.146702	0.999943
ENSG00000108100	CCNY	573.45	0.139785	0.0963459	1.45086	0.146818	0.999943
ENSG00000169627	BOLA2B	62.9356	-0.353861	0.243981	-1.45036	0.146958	0.999943
ENSG00000126767	ELK1	270.866	0.225629	0.15557	1.45034	0.146964	0.999943
ENSG00000130758	MAP3K10	114.14	-0.294121	0.202995	-1.44891	0.147362	0.999943
ENSG00000101745	ANKRD12	1369.22	-0.299679	0.20687	-1.44864	0.147439	0.999943
ENSG00000198961	PJA2	893.054	0.196973	0.135992	1.44842	0.1475	0.999943
ENSG00000161544	CYGB	168.831	-0.310617	0.214457	-1.44839	0.147508	0.999943
ENSG00000152484	USP12	369.592	0.183576	0.126752	1.4483	0.147532	0.999943
ENSG00000130477	UNC13A	3.04025	-1.35605	0.93652	-1.44797	0.147626	0.999943
ENSG00000121210	KIAA0922	364.952	0.252452	0.174394	1.44759	0.147731	0.999943
ENSG00000164323	KIAA1430	164.5	0.313779	0.216763	1.44757	0.147738	0.999943
ENSG00000076604	TRAF4	403.397	-0.192809	0.133197	-1.44754	0.147745	0.999943
ENSG00000177685	EFCAB4A	63.7168	-0.502965	0.347464	-1.44753	0.147748	0.999943
ENSG00000101782	RIOK3	608.19	0.168721	0.116604	1.44696	0.147909	0.999943
ENSG00000108479	GALK1	1693.29	-0.284769	0.196808	-1.44694	0.147914	0.999943
ENSG00000181449	SOX2	4.10175	-1.5401	1.06449	-1.4468	0.147953	0.999943
ENSG00000166016	ABTB2	279.609	0.261254	0.180719	1.44564	0.148278	0.999943
ENSG00000204120	GIGYF2	333.054	0.200664	0.13882	1.44549	0.148319	0.999943
ENSG00000243989	ACY1	2234.49	-0.174197	0.120522	-1.44536	0.148358	0.999943
ENSG00000013306	SLC25A39	731.227	-0.175636	0.121551	-1.44495	0.148471	0.999943
ENSG00000111199	TRPV4	161.5	-0.359794	0.249009	-1.44491	0.148484	0.999943
ENSG00000091039	OSBPL8	270.095	0.278813	0.192972	1.44484	0.148503	0.999943
ENSG00000216588	IGSF23	44.5825	-0.524309	0.362964	-1.44452	0.148593	0.999943
ENSG00000139914	FITM1	141.914	-0.411795	0.285083	-1.44447	0.148606	0.999943
ENSG00000204099	NEU4	984.957	-0.285781	0.197916	-1.44395	0.148753	0.999943
ENSG00000150722	PPP1R1C	57.1214	-0.459643	0.31834	-1.44388	0.148774	0.999943
ENSG00000108654	DDX5	2362.87	0.187138	0.129617	1.44377	0.148803	0.999943
ENSG00000131469	RPL27	2210.67	-0.19521	0.13524	-1.44343	0.148899	0.999943
ENSG00000126231	PROZ	741.046	-0.35571	0.24645	-1.44333	0.148927	0.999943
ENSG00000268996	AL807752.1	1.36403	-1.51437	1.04934	-1.44316	0.148974	0.999943
ENSG00000084764	MAPRE3	197.161	-0.250583	0.173657	-1.44298	0.149027	0.999943
ENSG00000121749	TBC1D15	317.314	0.195398	0.135456	1.44252	0.149155	0.999943
ENSG00000160447	PKN3	60.1869	-0.568808	0.394386	-1.44226	0.149228	0.999943
ENSG00000125895	TMEM74B	26.7369	-0.506628	0.351515	-1.44127	0.149508	0.999943
ENSG00000152056	AP1S3	10.0732	0.546238	0.379052	1.44106	0.149567	0.999943
ENSG00000183087	GAS6	725.482	-0.293399	0.203796	-1.43967	0.149961	0.999943
ENSG00000196693	ZNF33B	236.684	0.243214	0.168982	1.43929	0.150068	0.999943
ENSG00000100697	DICER1	497.475	0.256718	0.178421	1.43883	0.150198	0.999943
ENSG00000204498	NFKBIL1	152.995	-0.317538	0.220751	-1.43844	0.150309	0.999943
ENSG00000183775	KCTD16	2.52153	1.09596	0.761909	1.43844	0.150309	0.999943
ENSG00000135837	CEP350	253.796	0.254158	0.176806	1.43749	0.150578	0.999943
ENSG00000268358	EPB41L4A-AS2	5.22004	-0.869829	0.60518	-1.43731	0.150631	0.999943
ENSG00000258986	TMEM179	1.16437	1.23909	0.862298	1.43696	0.15073	0.999943
ENSG00000203630	AL136531.1	2.09627	-1.13362	0.788982	-1.43681	0.150771	0.999943
ENSG00000187796	CARD9	40.1166	-0.434083	0.302126	-1.43676	0.150786	0.999943
ENSG00000146070	PLA2G7	17.1975	0.654305	0.455422	1.4367	0.150803	0.999943
ENSG00000143171	RXRG	3.84804	-0.917288	0.638726	-1.43612	0.150968	0.999943
ENSG00000147872	PLIN2	3052.03	-0.298602	0.207949	-1.43594	0.151019	0.999943
ENSG00000063241	ISOC2	1074.26	-0.198176	0.138014	-1.43592	0.151025	0.999943
ENSG00000114859	CLCN2	37.4996	-0.425267	0.296186	-1.43581	0.151056	0.999943
ENSG00000101596	SMCHD1	235.353	0.275088	0.191604	1.43571	0.151086	0.999943
ENSG00000164532	TBX20	3.0057	0.925303	0.644523	1.43564	0.151105	0.999943
ENSG00000160226	C21orf2	335.6	-0.260676	0.181577	-1.43563	0.151109	0.999943
ENSG00000273154	RP4-583P15.15	727.883	-0.627457	0.437115	-1.43545	0.151159	0.999943
ENSG00000107874	CUEDC2	230.387	-0.231122	0.161011	-1.43545	0.15116	0.999943
ENSG00000170027	YWHAG	690.184	0.187783	0.130866	1.43493	0.151308	0.999943
ENSG00000167118	URM1	227.401	-0.227782	0.158827	-1.43415	0.15153	0.999943
ENSG00000134644	PUM1	530.169	0.181645	0.126687	1.43381	0.151627	0.999943
ENSG00000167733	HSD11B1L	53.0674	-0.391654	0.273189	-1.43364	0.151675	0.999943
ENSG00000162897	FCAMR	46.455	-0.62938	0.439146	-1.43319	0.151803	0.999943
ENSG00000111319	SCNN1A	61.2539	-0.42722	0.298256	-1.43239	0.152031	0.999943
ENSG00000166924	NYAP1	8.80176	-0.767894	0.536152	-1.43223	0.152078	0.999943
ENSG00000123358	NR4A1	214.772	-0.935226	0.653011	-1.43218	0.152094	0.999943
ENSG00000189060	H1F0	1829.94	0.173101	0.120875	1.43207	0.152125	0.999943
ENSG00000184840	TMED9	1053.72	-0.193762	0.135357	-1.43149	0.15229	0.999943
ENSG00000165912	PACSIN3	426.538	-0.301732	0.210823	-1.43121	0.152371	0.999943
ENSG00000189308	LIN54	109.398	0.242194	0.16923	1.43115	0.152387	0.999943
ENSG00000108021	FAM208B	207.333	0.324593	0.226864	1.43078	0.152493	0.999943
ENSG00000182173	TSEN54	123.651	-0.273811	0.191424	-1.43039	0.152606	0.999943
ENSG00000188610	FAM72B	6.3849	-0.78542	0.5492	-1.43012	0.152683	0.999943
ENSG00000162852	CNST	362.94	0.236797	0.165585	1.43007	0.152698	0.999943
ENSG00000089847	ANKRD24	200.843	-0.419096	0.293173	-1.42952	0.152856	0.999943
ENSG00000148516	ZEB1	186.268	0.266166	0.186195	1.4295	0.152861	0.999943
ENSG00000168070	C11orf85	4.96945	-0.855335	0.598403	-1.42936	0.1529	0.999943
ENSG00000152404	CWF19L2	229.356	-0.291334	0.203907	-1.42876	0.153073	0.999943
ENSG00000124493	GRM4	1.24782	-2.04384	1.43056	-1.4287	0.15309	0.999943
ENSG00000165264	NDUFB6	372.317	-0.227835	0.159509	-1.42835	0.153191	0.999943
ENSG00000114127	XRN1	522.058	0.269659	0.188797	1.4283	0.153205	0.999943
ENSG00000139343	SNRPF	161.15	-0.254044	0.177867	-1.42829	0.15321	0.999943
ENSG00000127241	MASP1	1656.53	0.222465	0.155759	1.42826	0.153217	0.999943
ENSG00000214253	FIS1	934.045	-0.21796	0.152624	-1.42809	0.153267	0.999943
ENSG00000143851	PTPN7	26.6414	-0.606776	0.424898	-1.42805	0.153277	0.999943
ENSG00000187837	HIST1H1C	311.851	0.287514	0.201342	1.42798	0.153296	0.999943
ENSG00000103266	STUB1	799.324	-0.195804	0.137166	-1.4275	0.153437	0.999943
ENSG00000152818	UTRN	409.967	0.299059	0.209558	1.4271	0.153551	0.999943
ENSG00000204580	DDR1	131.385	-0.377175	0.264369	-1.4267	0.153668	0.999943
ENSG00000116857	TMEM9	437.315	-0.221599	0.15538	-1.42617	0.153819	0.999943
ENSG00000198585	NUDT16	761.447	0.147151	0.103201	1.42587	0.153904	0.999943
ENSG00000111266	DUSP16	345.102	0.40881	0.286715	1.42584	0.153915	0.999943
ENSG00000111716	LDHB	217.463	-0.348569	0.244544	-1.42538	0.154046	0.999943
ENSG00000185559	DLK1	2.4262	1.14773	0.805542	1.42479	0.154219	0.999943
ENSG00000176022	B3GALT6	220.151	-0.307414	0.21578	-1.42466	0.154255	0.999943
ENSG00000164967	RPP25L	223.513	-0.318503	0.223599	-1.42444	0.15432	0.999943
ENSG00000181418	DDN	1.27976	-2.09183	1.46924	-1.42375	0.154518	0.999943
ENSG00000196132	MYT1	0.785808	-1.69818	1.19304	-1.4234	0.15462	0.999943
ENSG00000147100	SLC16A2	1052.66	0.196121	0.137819	1.42304	0.154725	0.999943
ENSG00000108518	PFN1	3652.81	-0.19156	0.134616	-1.42301	0.154733	0.999943
ENSG00000105409	ATP1A3	4.24264	-1.33635	0.93922	-1.42283	0.154785	0.999943
ENSG00000089597	GANAB	2571.7	0.113342	0.0796672	1.4227	0.154824	0.999943
ENSG00000160799	CCDC12	253.05	-0.224239	0.157638	-1.42249	0.154884	0.999943
ENSG00000117010	ZNF684	111.399	-0.357123	0.251057	-1.42248	0.154887	0.999943
ENSG00000136942	RPL35	3376.33	-0.223757	0.157324	-1.42227	0.154948	0.999943
ENSG00000146151	HMGCLL1	7.90157	-0.847572	0.59598	-1.42215	0.154983	0.999943
ENSG00000249115	HAUS5	100.297	-0.27713	0.194999	-1.42119	0.155262	0.999943
ENSG00000131409	LRRC4B	25.3287	-0.610688	0.429744	-1.42105	0.155303	0.999943
ENSG00000182901	RGS7	2.46809	-2.1055	1.48203	-1.42069	0.155407	0.999943
ENSG00000166794	PPIB	3315.59	-0.233988	0.164717	-1.42054	0.155451	0.999943
ENSG00000187678	SPRY4	158.437	0.376702	0.265214	1.42037	0.1555	0.999943
ENSG00000048707	VPS13D	568.593	0.220883	0.15553	1.4202	0.155551	0.999943
ENSG00000142089	IFITM3	4538.2	-0.227096	0.15991	-1.42014	0.155566	0.999943
ENSG00000173261	PLAC8L1	1.99636	-1.53345	1.08001	-1.41985	0.155652	0.999943
ENSG00000197756	RPL37A	3872.81	-0.193687	0.136433	-1.41965	0.15571	0.999943
ENSG00000182704	TSKU	2820.77	-0.315326	0.222124	-1.4196	0.155725	0.999943
ENSG00000254413	CHKB-CPT1B	23.8371	-0.763989	0.538221	-1.41947	0.155762	0.999943
ENSG00000061656	SPAG4	14.9864	-0.657612	0.463304	-1.4194	0.155783	0.999943
ENSG00000101182	PSMA7	1196.37	-0.193024	0.136017	-1.41911	0.155867	0.999943
ENSG00000110011	DNAJC4	310.049	-0.250307	0.176393	-1.41903	0.155889	0.999943
ENSG00000204710	SPDYC	14.0794	-0.675751	0.476281	-1.41881	0.155955	0.999943
ENSG00000198832	SELM	67.3005	-0.412209	0.29055	-1.41872	0.15598	0.999943
ENSG00000107404	DVL1	824.08	-0.170357	0.120099	-1.41847	0.156053	0.999943
ENSG00000072182	ASIC4	2.01858	-1.79943	1.26871	-1.41832	0.156098	0.999943
ENSG00000108700	CCL8	1.53821	1.065	0.751029	1.41806	0.156174	0.999943
ENSG00000151414	NEK7	346.286	0.205156	0.144707	1.41773	0.15627	0.999943
ENSG00000154114	TBCEL	195.813	0.299151	0.211042	1.41749	0.156339	0.999943
ENSG00000158427	TMSB15B	2.8399	-0.967733	0.682763	-1.41738	0.156372	0.999943
ENSG00000100321	SYNGR1	60.3475	-0.385369	0.271903	-1.4173	0.156395	0.999943
ENSG00000133121	STARD13	137.702	0.3484	0.245866	1.41703	0.156474	0.999943
ENSG00000070423	RNF126	340.238	-0.188697	0.133209	-1.41655	0.156614	0.999943
ENSG00000213199	ASIC3	18.3379	-0.684775	0.483463	-1.4164	0.15666	0.999943
ENSG00000086504	MRPL28	453.208	-0.226077	0.15963	-1.41625	0.156701	0.999943
ENSG00000130313	PGLS	349.559	-0.240844	0.170112	-1.4158	0.156834	0.999943
ENSG00000158270	COLEC12	4.4673	0.869031	0.613938	1.4155	0.156921	0.999943
ENSG00000137860	SLC28A2	6.64599	-0.695549	0.491594	-1.41489	0.157102	0.999943
ENSG00000176731	C8orf59	113.788	-0.286729	0.202672	-1.41474	0.157145	0.999943
ENSG00000110880	CORO1C	351.389	0.202079	0.142868	1.41444	0.157232	0.999943
ENSG00000127419	TMEM175	384.18	-0.264579	0.18707	-1.41433	0.157265	0.999943
ENSG00000130948	HSD17B3	45.1568	-0.382917	0.270772	-1.41417	0.157313	0.999943
ENSG00000260415	AC068987.1	27.0545	-0.70764	0.500581	-1.41364	0.157468	0.999943
ENSG00000067606	PRKCZ	219.501	-0.270328	0.191263	-1.41338	0.157543	0.999943
ENSG00000133116	KL	7.34364	0.761426	0.538776	1.41325	0.157582	0.999943
ENSG00000135940	COX5B	1356.32	-0.208552	0.147574	-1.4132	0.157597	0.999943
ENSG00000173706	HEG1	147.419	0.394161	0.278936	1.41309	0.15763	0.999943
ENSG00000099622	CIRBP	2557.19	-0.175121	0.123992	-1.41236	0.157845	0.999943
ENSG00000145194	ECE2	72.7581	-0.332597	0.235492	-1.41235	0.157847	0.999943
ENSG00000188375	H3F3C	0.767167	-1.65807	1.17407	-1.41224	0.15788	0.999943
ENSG00000130208	APOC1	43825.6	-0.260114	0.184235	-1.41186	0.157991	0.999943
ENSG00000088386	SLC15A1	268.856	-0.28525	0.202083	-1.41155	0.158082	0.999943
ENSG00000172927	MYEOV	2.8656	-1.25515	0.889316	-1.41137	0.158136	0.999943
ENSG00000115368	WDR75	152.908	0.20253	0.143526	1.4111	0.158215	0.999943
ENSG00000125611	CHCHD5	183.601	-0.251613	0.178312	-1.41108	0.15822	0.999943
ENSG00000101266	CSNK2A1	382.559	0.163261	0.115717	1.41086	0.158286	0.999943
ENSG00000157782	CABP1	4.47602	-1.12002	0.793953	-1.41069	0.158337	0.999943
ENSG00000204569	PPP1R10	636.545	-0.205159	0.14546	-1.41042	0.158417	0.999943
ENSG00000072501	SMC1A	483.493	0.235766	0.1672	1.41008	0.158516	0.999943
ENSG00000113712	CSNK1A1	761.55	0.187575	0.133046	1.40986	0.158582	0.999943
ENSG00000102984	ZNF821	32.0537	-0.467601	0.331718	-1.40963	0.158648	0.999943
ENSG00000182600	C2orf82	197.768	-0.344876	0.244668	-1.40957	0.158667	0.999943
ENSG00000141748	ARL5C	1.01589	-2.41959	1.71684	-1.40933	0.158737	0.999943
ENSG00000169504	CLIC4	742.775	0.211174	0.149853	1.40921	0.158773	0.999943
ENSG00000064393	HIPK2	1348.77	0.274082	0.194717	1.40759	0.159252	0.999943
ENSG00000259024	TVP23C-CDRT4	9.72363	1.1088	0.787768	1.40752	0.159272	0.999943
ENSG00000162300	ZFPL1	199.02	-0.209374	0.148765	-1.40742	0.159304	0.999943
ENSG00000170370	EMX2	0.825614	-2.12148	1.5074	-1.40738	0.159316	0.999943
ENSG00000170776	AKAP13	1036.52	0.213185	0.151479	1.40736	0.159322	0.999943
ENSG00000167705	RILP	367.846	-0.236277	0.167893	-1.40731	0.159336	0.999943
ENSG00000132589	FLOT2	478.372	0.192931	0.137094	1.40729	0.159341	0.999943
ENSG00000184515	BEX5	6.81518	-0.758929	0.539479	-1.40678	0.159492	0.999943
ENSG00000123104	ITPR2	1194.33	0.287896	0.204666	1.40666	0.159527	0.999943
ENSG00000054965	FAM168A	433.539	0.2147	0.152632	1.40665	0.159532	0.999943
ENSG00000167283	ATP5L	776.174	-0.192038	0.136524	-1.40663	0.159537	0.999943
ENSG00000103066	PLA2G15	253.701	-0.314204	0.223396	-1.40649	0.159578	0.999943
ENSG00000173889	PHC3	334.518	0.290925	0.206964	1.40568	0.15982	0.999943
ENSG00000241343	RPL36A	1186.64	-0.229426	0.163233	-1.40551	0.15987	0.999943
ENSG00000117643	MAN1C1	386.925	0.284356	0.202326	1.40543	0.159892	0.999943
ENSG00000106404	CLDN15	172.332	-0.422742	0.30083	-1.40525	0.159947	0.999943
ENSG00000049541	RFC2	125.001	-0.285321	0.203104	-1.4048	0.160081	0.999943
ENSG00000133104	SPG20	183.901	0.261732	0.18634	1.4046	0.160142	0.999943
ENSG00000100348	TXN2	791.343	-0.182684	0.130076	-1.40443	0.160189	0.999943
ENSG00000071655	MBD3	1096.9	-0.189478	0.134949	-1.40407	0.160297	0.999943
ENSG00000158042	MRPL17	143.231	-0.292026	0.20802	-1.40383	0.160369	0.999943
ENSG00000258472	RP11-192H23.4	48.8646	-0.487779	0.347516	-1.40362	0.160433	0.999943
ENSG00000138443	ABI2	628.74	0.315531	0.22487	1.40318	0.160565	0.999943
ENSG00000226976	COX6A1P2	22.0354	-0.426546	0.304018	-1.40303	0.160609	0.999943
ENSG00000105672	ETV2	13.2385	-0.604009	0.430561	-1.40284	0.160664	0.999943
ENSG00000156140	ADAMTS3	2.91951	0.882694	0.629313	1.40263	0.160727	0.999943
ENSG00000004864	SLC25A13	1331.57	0.134994	0.0962623	1.40236	0.160808	0.999943
ENSG00000095951	HIVEP1	170.765	0.32923	0.234845	1.40191	0.160943	0.999943
ENSG00000079819	EPB41L2	299.541	0.339065	0.241876	1.40181	0.160971	0.999943
ENSG00000121361	KCNJ8	528.103	-0.338728	0.241708	-1.4014	0.161096	0.999943
ENSG00000043591	ADRB1	13.6598	-0.840952	0.600097	-1.40136	0.161106	0.999943
ENSG00000258405	ZNF578	2.20861	-1.43757	1.02599	-1.40116	0.161167	0.999943
ENSG00000101280	ANGPT4	1.38155	1.47811	1.05506	1.40097	0.161222	0.999943
ENSG00000130303	BST2	1834.73	-0.270422	0.193113	-1.40033	0.161415	0.999943
ENSG00000112357	PEX7	56.5854	-0.40179	0.286947	-1.40022	0.161447	0.999943
ENSG00000177675	CD163L1	29.4208	0.508259	0.362987	1.40021	0.16145	0.999943
ENSG00000163463	KRTCAP2	412.677	-0.207459	0.148167	-1.40017	0.161463	0.999943
ENSG00000132801	ZSWIM3	28.1666	-0.449903	0.321592	-1.39899	0.161816	0.999943
ENSG00000112893	MAN2A1	894.271	0.216973	0.155171	1.39828	0.162028	0.999943
ENSG00000257335	MGAM	12.5757	0.821833	0.58775	1.39827	0.162032	0.999943
ENSG00000106803	SEC61B	737.919	-0.265646	0.189992	-1.39819	0.162056	0.999943
ENSG00000198178	CLEC4C	0.840015	-1.43549	1.02669	-1.39817	0.162061	0.999943
ENSG00000212127	TAS2R14	9.06705	-0.657479	0.470347	-1.39786	0.162156	0.999943
ENSG00000166148	AVPR1A	76.0491	0.577712	0.413582	1.39685	0.162458	0.999943
ENSG00000006712	PAF1	368.936	-0.188944	0.135271	-1.39678	0.16248	0.999943
ENSG00000125656	CLPP	404.388	-0.20623	0.147653	-1.39673	0.162496	0.999943
ENSG00000269089	AP003733.1	4.89934	-0.795543	0.569607	-1.39665	0.162518	0.999943
ENSG00000073670	ADAM11	9.44933	-0.735269	0.526473	-1.39659	0.162536	0.999943
ENSG00000176101	SSNA1	289.822	-0.231417	0.165749	-1.39619	0.162656	0.999943
ENSG00000118094	TREH	72.4786	-0.600036	0.429841	-1.39595	0.16273	0.999943
ENSG00000221916	C19orf73	15.6001	-0.554142	0.396997	-1.39583	0.162764	0.999943
ENSG00000099866	MADCAM1	11.1593	-0.593674	0.425432	-1.39546	0.162877	0.999943
ENSG00000179195	ZNF664	596.933	0.204623	0.146668	1.39514	0.162974	0.999943
ENSG00000137504	CREBZF	570.948	0.215833	0.154709	1.39509	0.162988	0.999943
ENSG00000213903	LTB4R	204.448	-0.285562	0.204702	-1.39501	0.163012	0.999943
ENSG00000135828	RNASEL	42.7791	0.381686	0.273633	1.39488	0.163051	0.999943
ENSG00000159496	RGL4	3.42303	-0.82219	0.59008	-1.39336	0.163512	0.999943
ENSG00000108175	ZMIZ1	326.422	0.270196	0.193943	1.39317	0.163567	0.999943
ENSG00000213892	CEACAM16	1.89849	-1.19306	0.856699	-1.39262	0.163734	0.999943
ENSG00000253250	C8orf88	1.4761	-1.28147	0.920218	-1.39257	0.163751	0.999943
ENSG00000152291	TGOLN2	2894.76	0.144535	0.103806	1.39236	0.163813	0.999943
ENSG00000120437	ACAT2	764.864	0.235567	0.169218	1.39209	0.163896	0.999943
ENSG00000110422	HIPK3	500.36	0.197615	0.141966	1.39198	0.163927	0.999943
ENSG00000025708	TYMP	1205.92	-0.31684	0.227708	-1.39143	0.164094	0.999943
ENSG00000101306	MYLK2	0.78611	1.61128	1.15848	1.39086	0.164267	0.999943
ENSG00000243678	NME1-NME2	1377.91	-0.191597	0.137853	-1.38986	0.164571	0.999943
ENSG00000154146	NRGN	29.4515	-0.711219	0.51179	-1.38967	0.164629	0.999943
ENSG00000151790	TDO2	4736.82	0.221748	0.159577	1.3896	0.16465	0.999943
ENSG00000162194	C11orf48	183.032	-0.240517	0.173095	-1.38951	0.164677	0.999943
ENSG00000198431	TXNRD1	358.236	0.230503	0.165897	1.38943	0.164701	0.999943
ENSG00000110090	CPT1A	3214.92	-0.214128	0.154136	-1.38921	0.164769	0.999943
ENSG00000218537	AP000350.4	20.1326	0.549507	0.395641	1.3889	0.164863	0.999943
ENSG00000159217	IGF2BP1	1.71244	-1.85923	1.33864	-1.3889	0.164863	0.999943
ENSG00000273170	ANKRD18A	13.4694	-0.72443	0.521711	-1.38857	0.164965	0.999943
ENSG00000097033	SH3GLB1	450.929	0.166835	0.120173	1.38829	0.165048	0.999943
ENSG00000196549	MME	765.025	0.266232	0.191793	1.38812	0.165101	0.999943
ENSG00000148290	SURF1	524.853	-0.232468	0.167502	-1.38786	0.165181	0.999943
ENSG00000114737	CISH	165.114	-0.688775	0.496438	-1.38743	0.16531	0.999943
ENSG00000164778	EN2	0.872567	-1.86167	1.34187	-1.38737	0.165328	0.999943
ENSG00000159685	CHCHD6	48.5333	-0.3824	0.275668	-1.38717	0.165389	0.999943
ENSG00000111647	UHRF1BP1L	271.493	0.253492	0.182753	1.38707	0.16542	0.999943
ENSG00000067167	TRAM1	1219.63	0.224731	0.162055	1.38676	0.165516	0.999943
ENSG00000197238	HIST1H4J	61.8557	-0.512095	0.369277	-1.38675	0.165517	0.999943
ENSG00000197768	C9orf173	17.7284	-0.74496	0.537277	-1.38655	0.16558	0.999943
ENSG00000185250	PPIL6	8.48747	-0.715139	0.515773	-1.38654	0.165583	0.999943
ENSG00000185033	SEMA4B	333.357	0.221992	0.160108	1.38651	0.165591	0.999943
ENSG00000197540	GZMM	22.8747	-0.573175	0.413458	-1.3863	0.165656	0.999943
ENSG00000166326	TRIM44	328.633	0.260177	0.187689	1.38621	0.165683	0.999943
ENSG00000182256	GABRG3	0.740956	-1.94375	1.40226	-1.38616	0.165699	0.999943
ENSG00000100320	RBFOX2	631.825	0.187291	0.135117	1.38613	0.165706	0.999943
ENSG00000101290	CDS2	415.403	0.219936	0.158697	1.38588	0.165782	0.999943
ENSG00000114166	KAT2B	477.572	0.217143	0.156804	1.3848	0.166114	0.999943
ENSG00000109906	ZBTB16	280.024	0.445688	0.321891	1.38459	0.166178	0.999943
ENSG00000023892	DEF6	50.5839	-0.412132	0.297677	-1.38449	0.166208	0.999943
ENSG00000188505	NCCRP1	1.40466	-1.88946	1.36492	-1.3843	0.166268	0.999943
ENSG00000160202	CRYAA	299.37	-0.396132	0.286217	-1.38403	0.166349	0.999943
ENSG00000175634	RPS6KB2	381.084	-0.185365	0.133932	-1.38402	0.166353	0.999943
ENSG00000177947	ODF3	1.01846	-1.74407	1.2607	-1.38342	0.166537	0.999943
ENSG00000180628	PCGF5	578.843	0.208157	0.150481	1.38328	0.16658	0.999943
ENSG00000111450	STX2	113.578	0.351747	0.254309	1.38315	0.166619	0.999943
ENSG00000083857	FAT1	260.645	0.416339	0.30117	1.3824	0.166848	0.999943
ENSG00000149743	TRPT1	178.239	-0.263166	0.190431	-1.38195	0.166987	0.999943
ENSG00000099203	TMED1	304.909	-0.255132	0.184697	-1.38136	0.167168	0.999943
ENSG00000092051	JPH4	8.30613	-0.803603	0.581794	-1.38125	0.167202	0.999943
ENSG00000136929	HEMGN	0.718811	1.4865	1.07675	1.38054	0.16742	0.999943
ENSG00000111206	FOXM1	26.5415	-0.547132	0.396345	-1.38044	0.16745	0.999943
ENSG00000144749	LRIG1	351.203	0.25297	0.183255	1.38043	0.167456	0.999943
ENSG00000121851	POLR3GL	253.52	-0.236101	0.171048	-1.38032	0.167487	0.999943
ENSG00000176105	YES1	564.236	0.220228	0.159555	1.38026	0.167506	0.999943
ENSG00000106565	TMEM176B	10143.6	-0.224556	0.1627	-1.38018	0.167532	0.999943
ENSG00000115414	FN1	29286.4	0.19479	0.141145	1.38007	0.167564	0.999943
ENSG00000106588	PSMA2	1080.91	-0.202939	0.1471	-1.3796	0.16771	0.999943
ENSG00000170185	USP38	258.275	0.26435	0.19166	1.37926	0.167814	0.999943
ENSG00000082438	COBLL1	1518.86	0.172036	0.124735	1.37922	0.167828	0.999943
ENSG00000170310	STX8	120.681	-0.303902	0.220354	-1.37915	0.167847	0.999943
ENSG00000084674	APOB	56691.7	0.212099	0.153797	1.37909	0.167868	0.999943
ENSG00000138207	RBP4	81990.4	-0.192613	0.139685	-1.37891	0.167923	0.999943
ENSG00000135541	AHI1	121.173	-0.306131	0.222058	-1.37861	0.168015	0.999943
ENSG00000115008	IL1A	1.10708	-2.54952	1.84969	-1.37835	0.168095	0.999943
ENSG00000136144	RCBTB1	92.1641	0.346907	0.251819	1.3776	0.168325	0.999943
ENSG00000184967	NOC4L	105.626	-0.265834	0.192975	-1.37756	0.16834	0.999943
ENSG00000174516	PELI3	47.7196	-0.399833	0.290276	-1.37742	0.168381	0.999943
ENSG00000014257	ACPP	4.05486	-1.20313	0.873474	-1.37741	0.168387	0.999943
ENSG00000139793	MBNL2	602.885	0.224849	0.163245	1.37737	0.168398	0.999943
ENSG00000107771	CCSER2	200.567	0.255962	0.185834	1.37736	0.1684	0.999943
ENSG00000203876	RP11-451M19.3	1.16059	1.13821	0.826818	1.37662	0.168631	0.999943
ENSG00000049759	NEDD4L	185.568	0.24771	0.17996	1.37647	0.168675	0.999943
ENSG00000269964	MEI4	12.0775	-0.59303	0.430933	-1.37615	0.168774	0.999943
ENSG00000114656	KIAA1257	3.3788	-1.23165	0.895026	-1.3761	0.168789	0.999943
ENSG00000196449	YRDC	86.7395	-0.392733	0.285529	-1.37545	0.16899	0.999943
ENSG00000099974	DDTL	190.74	-0.468324	0.340494	-1.37543	0.168999	0.999943
ENSG00000029363	BCLAF1	621.86	0.164988	0.119956	1.3754	0.169007	0.999943
ENSG00000130770	ATPIF1	1109.7	-0.182491	0.132691	-1.37531	0.169034	0.999943
ENSG00000145692	BHMT	12462.3	-0.213082	0.155032	-1.37444	0.169305	0.999943
ENSG00000204348	DXO	198.88	-0.292054	0.21255	-1.37405	0.169426	0.999943
ENSG00000197446	CYP2F1	0.741979	-1.95387	1.42219	-1.37385	0.16949	0.999943
ENSG00000163915	C3orf65	0.786573	-2.03999	1.48488	-1.37384	0.169492	0.999943
ENSG00000153179	RASSF3	88.4537	0.436608	0.317931	1.37328	0.169666	0.999943
ENSG00000153982	GDPD1	7.45933	-0.702568	0.511641	-1.37317	0.1697	0.999943
ENSG00000095777	MYO3A	1.30963	-1.45727	1.0614	-1.37296	0.169765	0.999943
ENSG00000047932	GOPC	282.804	0.176078	0.128247	1.37296	0.169766	0.999943
ENSG00000133265	HSPBP1	209.403	-0.233068	0.16976	-1.37293	0.169775	0.999943
ENSG00000121454	LHX4	13.3316	0.624186	0.45468	1.3728	0.169813	0.999943
ENSG00000205643	CDPF1	50.4275	-0.323007	0.235316	-1.37265	0.169861	0.999943
ENSG00000166068	SPRED1	116.154	0.321183	0.234016	1.37248	0.169914	0.999943
ENSG00000130294	KIF1A	38.5443	-0.602776	0.439287	-1.37217	0.170011	0.999943
ENSG00000069122	GPR116	195.62	0.420961	0.306811	1.37205	0.170047	0.999943
ENSG00000101109	STK4	186.606	0.208216	0.151756	1.37204	0.17005	0.999943
ENSG00000165724	ZMYND19	113.761	-0.245715	0.179146	-1.37159	0.170191	0.999943
ENSG00000259752	FKSG62	10.1215	-0.769012	0.560721	-1.37147	0.170228	0.999943
ENSG00000071889	FAM3A	587.25	-0.241193	0.175888	-1.37129	0.170286	0.999943
ENSG00000175711	B3GNTL1	30.4183	-0.412442	0.30083	-1.37101	0.17037	0.999943
ENSG00000206199	ANKUB1	1.06882	-1.81097	1.32129	-1.3706	0.170499	0.999943
ENSG00000153560	UBP1	390.32	0.194756	0.142095	1.3706	0.1705	0.999943
ENSG00000007171	NOS2	5.92336	-0.749378	0.546778	-1.37053	0.17052	0.999943
ENSG00000187555	USP7	564.733	0.110788	0.0808509	1.37028	0.170601	0.999943
ENSG00000111077	TENC1	1255.5	0.234531	0.171169	1.37017	0.170633	0.999943
ENSG00000006607	FARP2	367.481	0.218847	0.159759	1.36986	0.170731	0.999943
ENSG00000171067	C11orf24	451.426	-0.176379	0.128774	-1.36968	0.170787	0.999943
ENSG00000176410	DNAJC30	198.104	-0.263337	0.19227	-1.36962	0.170805	0.999943
ENSG00000089050	RBBP9	326.616	0.200385	0.146321	1.36949	0.170846	0.999943
ENSG00000198646	NCOA6	185.336	0.265215	0.193684	1.36932	0.170899	0.999943
ENSG00000161179	YDJC	118.534	-0.262057	0.191424	-1.36899	0.171004	0.999943
ENSG00000156381	ANKRD9	228.449	-0.286402	0.209288	-1.36846	0.171168	0.999943
ENSG00000196436	NPIPB15	115.314	-0.948395	0.693065	-1.36841	0.171184	0.999943
ENSG00000164434	FABP7	1.86175	-3.29339	2.40695	-1.36829	0.171223	0.999943
ENSG00000154305	MIA3	1040.07	0.160857	0.117589	1.36796	0.171324	0.999943
ENSG00000188747	NOXA1	100.623	-0.367142	0.268481	-1.36748	0.171475	0.999943
ENSG00000162843	WDR64	1.26364	0.962979	0.704293	1.3673	0.171531	0.999943
ENSG00000170476	MZB1	26.0586	-0.604737	0.442429	-1.36686	0.17167	0.999943
ENSG00000138346	DNA2	37.2401	-0.450288	0.329505	-1.36656	0.171764	0.999943
ENSG00000148730	EIF4EBP2	2181.43	0.169063	0.123721	1.36648	0.171788	0.999943
ENSG00000101181	MTG2	346.302	-0.249133	0.182322	-1.36644	0.1718	0.999943
ENSG00000174502	SLC26A9	1.04353	-2.12237	1.55359	-1.36611	0.171906	0.999943
ENSG00000010244	ZNF207	630.52	0.199397	0.145968	1.36603	0.171929	0.999943
ENSG00000140839	CLEC18B	4.93848	-0.898454	0.657723	-1.36601	0.171937	0.999943
ENSG00000160808	MYL3	4.10761	-0.782371	0.57281	-1.36585	0.171987	0.999943
ENSG00000248487	ABHD14A	119.375	-0.331483	0.242695	-1.36584	0.171989	0.999943
ENSG00000156968	MPV17L	265.478	-0.223998	0.164054	-1.36539	0.172131	0.999943
ENSG00000131650	KREMEN2	1.32085	-1.45813	1.06793	-1.36538	0.172134	0.999943
ENSG00000241973	PI4KA	494.452	0.219764	0.160967	1.36527	0.172167	0.999943
ENSG00000244693	CTAGE8	15.6129	-0.804323	0.589203	-1.3651	0.172221	0.999943
ENSG00000196565	HBG2	2.36765	1.18506	0.868181	1.36499	0.172256	0.999943
ENSG00000146223	RPL7L1	873.39	0.131908	0.0966399	1.36495	0.172269	0.999943
ENSG00000115850	LCT	1.43245	-1.91716	1.4047	-1.36482	0.17231	0.999943
ENSG00000228532	RP1-241P17.4	3.72769	0.535717	0.39279	1.36388	0.172606	0.999943
ENSG00000133961	NUMB	616.547	0.160622	0.117836	1.3631	0.172852	0.999943
ENSG00000188227	ZNF793	22.6742	-0.625518	0.459053	-1.36263	0.173001	0.999943
ENSG00000125851	PCSK2	5.43715	0.840093	0.616752	1.36212	0.173159	0.999943
ENSG00000175592	FOSL1	1.78336	-1.57855	1.15917	-1.3618	0.173262	0.999943
ENSG00000091947	TMEM101	159.593	-0.228604	0.167891	-1.36163	0.173316	0.999943
ENSG00000198736	MSRB1	1398.44	-0.192313	0.141244	-1.36156	0.173337	0.999943
ENSG00000090857	PDPR	220.809	0.394293	0.289602	1.3615	0.173356	0.999943
ENSG00000135324	MRAP2	1.76853	-1.5841	1.16368	-1.36129	0.173423	0.999943
ENSG00000176387	HSD11B2	49.0002	-0.348286	0.255865	-1.36121	0.173447	0.999943
ENSG00000020426	MNAT1	59.6837	-0.296826	0.218122	-1.36083	0.173568	0.999943
ENSG00000150867	PIP4K2A	148.379	0.316301	0.23245	1.36073	0.173599	0.999943
ENSG00000213949	ITGA1	1101.08	0.19969	0.14677	1.36056	0.173653	0.999943
ENSG00000105640	RPL18A	3112.67	-0.184162	0.135406	-1.36007	0.173808	0.999943
ENSG00000100298	APOBEC3H	1.5865	1.12537	0.827672	1.35968	0.173933	0.999943
ENSG00000136271	DDX56	387.564	-0.157233	0.115654	-1.35952	0.173983	0.999943
ENSG00000103067	ESRP2	739.765	0.192905	0.141896	1.35948	0.173994	0.999943
ENSG00000112640	PPP2R5D	195.503	0.200281	0.147346	1.35926	0.174065	0.999943
ENSG00000127948	POR	4590.15	-0.208885	0.153719	-1.35887	0.174187	0.999943
ENSG00000155097	ATP6V1C1	247.743	0.215195	0.158364	1.35886	0.174191	0.999943
ENSG00000243772	KIR2DL3	1.07718	-1.83765	1.35308	-1.35812	0.174427	0.999943
ENSG00000145283	SLC10A6	1.00778	1.23493	0.909395	1.35797	0.174475	0.999943
ENSG00000114978	MOB1A	447.07	0.183218	0.134922	1.35795	0.174479	0.999943
ENSG00000106443	PHF14	332.751	-0.234276	0.172557	-1.35767	0.174568	0.999943
ENSG00000173660	UQCRH	441.888	-0.180031	0.132658	-1.35711	0.174747	0.999943
ENSG00000125409	TEKT3	1.02966	-1.76269	1.29886	-1.3571	0.174749	0.999943
ENSG00000166923	GREM1	23.368	-0.794211	0.585264	-1.35701	0.174777	0.999943
ENSG00000101413	RPRD1B	342.546	0.180761	0.133209	1.35697	0.17479	0.999943
ENSG00000134825	TMEM258	409.701	-0.219648	0.161877	-1.35689	0.174817	0.999943
ENSG00000144591	GMPPA	397.191	-0.214077	0.157814	-1.35652	0.174934	0.999943
ENSG00000170498	KISS1	4.66808	-0.789126	0.581771	-1.35642	0.174965	0.999943
ENSG00000101665	SMAD7	157.787	0.351397	0.259074	1.35636	0.174986	0.999943
ENSG00000072042	RDH11	1095.81	0.206551	0.152287	1.35633	0.174995	0.999943
ENSG00000129932	DOHH	105.108	-0.325441	0.240016	-1.35591	0.175128	0.999943
ENSG00000228049	POLR2J2	17.9944	-0.788248	0.581782	-1.35488	0.175454	0.999943
ENSG00000178531	CTXN1	3.41969	-1.69658	1.25246	-1.3546	0.175547	0.999943
ENSG00000168273	SMIM4	76.432	-0.300988	0.222203	-1.35456	0.175557	0.999943
ENSG00000214530	STARD10	4887.64	-0.207904	0.153505	-1.35438	0.175616	0.999943
ENSG00000054654	SYNE2	700.608	0.219173	0.161836	1.35429	0.175643	0.999943
ENSG00000162402	USP24	427.453	0.18412	0.135956	1.35426	0.175653	0.999943
ENSG00000127329	PTPRB	346.035	0.436973	0.322668	1.35425	0.175656	0.999943
ENSG00000159231	CBR3	7.51606	-0.763118	0.563627	-1.35394	0.175755	0.999943
ENSG00000100221	JOSD1	230.986	0.198049	0.146277	1.35394	0.175756	0.999943
ENSG00000100344	PNPLA3	568.646	0.313039	0.231207	1.35393	0.175758	0.999943
ENSG00000185361	TNFAIP8L1	1458.28	-0.190915	0.141022	-1.35379	0.175802	0.999943
ENSG00000135437	RDH5	617.53	-0.265622	0.196212	-1.35375	0.175817	0.999943
ENSG00000134996	OSTF1	247.426	0.211493	0.156266	1.35342	0.175923	0.999943
ENSG00000205629	LCMT1	56.4957	-0.318469	0.235333	-1.35327	0.175969	0.999943
ENSG00000146285	SCML4	28.6666	-0.5322	0.393401	-1.35282	0.176114	0.999943
ENSG00000135272	MDFIC	178.216	0.218672	0.161654	1.35272	0.176145	0.999943
ENSG00000064490	RFXANK	121.64	-0.29936	0.221304	-1.35271	0.176148	0.999943
ENSG00000145649	GZMA	25.9563	-0.498734	0.368722	-1.3526	0.176182	0.999943
ENSG00000169314	C22orf15	6.02151	-0.825808	0.610631	-1.35238	0.176252	0.999943
ENSG00000173404	INSM1	0.85055	-2.17268	1.60672	-1.35225	0.176297	0.999943
ENSG00000099204	ABLIM1	437.727	0.229584	0.169844	1.35173	0.176461	0.999943
ENSG00000203896	LIME1	1580.45	-0.244532	0.180943	-1.35143	0.176559	0.999943
ENSG00000128310	GALR3	9.17207	-0.835617	0.618459	-1.35113	0.176655	0.999943
ENSG00000115556	PLCD4	17.2468	-0.539948	0.399645	-1.35107	0.176673	0.999943
ENSG00000148584	A1CF	4199.32	0.209187	0.154838	1.35101	0.176692	0.999943
ENSG00000178826	TMEM139	110.212	-0.387805	0.287053	-1.35099	0.1767	0.999943
ENSG00000146232	NFKBIE	77.8866	-0.357163	0.264387	-1.35091	0.176724	0.999943
ENSG00000215504	AP000974.1	2.36205	-1.31642	0.974941	-1.35026	0.176933	0.999943
ENSG00000254402	LRRC24	41.4548	-0.540989	0.400739	-1.34998	0.177023	0.999943
ENSG00000128908	INO80	184.692	0.230296	0.1706	1.34992	0.177041	0.999943
ENSG00000226524	RP1-102H19.8	12.3985	-0.655323	0.485528	-1.34971	0.177108	0.999943
ENSG00000120690	ELF1	268.8	0.286229	0.21209	1.34957	0.177155	0.999943
ENSG00000214999	AC129492.6	1.20514	-1.66664	1.23512	-1.34938	0.177215	0.999943
ENSG00000163399	ATP1A1	1284.29	0.157915	0.117084	1.34873	0.177423	0.999943
ENSG00000214700	C12orf71	0.687491	1.44911	1.07443	1.34873	0.177425	0.999943
ENSG00000078295	ADCY2	1.83728	-1.6369	1.21371	-1.34867	0.177444	0.999943
ENSG00000125652	ALKBH7	964.522	-0.249194	0.184809	-1.34839	0.177534	0.999943
ENSG00000127481	UBR4	1874.83	0.214477	0.159077	1.34825	0.177576	0.999943
ENSG00000162836	ACP6	141.524	-0.307238	0.227894	-1.34816	0.177606	0.999943
ENSG00000157873	TNFRSF14	735.255	-0.219524	0.162846	-1.34805	0.177643	0.999943
ENSG00000164163	ABCE1	282.764	0.191714	0.142219	1.34802	0.177652	0.999943
ENSG00000127580	WDR24	168.043	-0.234473	0.173954	-1.34791	0.177689	0.999943
ENSG00000103148	NPRL3	212.014	-0.215739	0.16006	-1.34786	0.177703	0.999943
ENSG00000178896	EXOSC4	183.486	-0.281769	0.209049	-1.34786	0.177703	0.999943
ENSG00000087884	AAMDC	133.723	-0.30782	0.22841	-1.34767	0.177766	0.999943
ENSG00000128524	ATP6V1F	253.281	-0.210003	0.155828	-1.34766	0.177769	0.999943
ENSG00000163596	ICA1L	10.0373	-0.615144	0.456493	-1.34755	0.177805	0.999943
ENSG00000151962	RBM46	2.25452	-1.42854	1.06022	-1.3474	0.17785	0.999943
ENSG00000169189	NSMCE1	252.476	-0.220919	0.164005	-1.34702	0.177973	0.999943
ENSG00000166337	TAF10	455.921	-0.168256	0.124919	-1.34692	0.178005	0.999943
ENSG00000100393	EP300	455.202	0.289534	0.214993	1.34671	0.178073	0.999943
ENSG00000106236	NPTX2	9.60932	0.716989	0.53242	1.34666	0.178089	0.999943
ENSG00000141456	PELP1	300.829	-0.195868	0.145526	-1.34593	0.178325	0.999943
ENSG00000169246	NPIPB3	465.005	-0.376322	0.27963	-1.34579	0.178371	0.999943
ENSG00000172586	CHCHD1	256.362	-0.229576	0.170593	-1.34575	0.178383	0.999943
ENSG00000172301	COPRS	231.716	-0.255305	0.189733	-1.3456	0.17843	0.999943
ENSG00000143614	GATAD2B	236.342	0.202879	0.150803	1.34533	0.17852	0.999943
ENSG00000099817	POLR2E	1323.9	-0.170408	0.126675	-1.34524	0.178549	0.999943
ENSG00000172613	RAD9A	122.365	-0.29657	0.220485	-1.34508	0.1786	0.999943
ENSG00000115468	EFHD1	383.918	0.420368	0.312545	1.34498	0.178631	0.999943
ENSG00000196998	WDR45	407.327	-0.187499	0.13941	-1.34494	0.178644	0.999943
ENSG00000105483	CARD8	238.554	0.249215	0.185311	1.34485	0.178675	0.999943
ENSG00000198821	CD247	45.7025	-0.455568	0.338775	-1.34475	0.178707	0.999943
ENSG00000140905	GCSH	805.083	-0.209766	0.155999	-1.34466	0.178735	0.999943
ENSG00000159069	FBXW5	1689.34	-0.183022	0.136113	-1.34463	0.178743	0.999943
ENSG00000167799	NUDT8	278.05	-0.367763	0.273525	-1.34453	0.178776	0.999943
ENSG00000258572	RP11-1070N10.3	5.57089	-0.748581	0.556776	-1.34449	0.178789	0.999943
ENSG00000054523	KIF1B	509.813	0.200678	0.149269	1.3444	0.178819	0.999943
ENSG00000158717	RNF166	149.052	-0.272924	0.203037	-1.34421	0.17888	0.999943
ENSG00000111339	ART4	375.788	0.257973	0.191939	1.34404	0.178935	0.999943
ENSG00000120451	SNX19	432.359	0.211647	0.157539	1.34346	0.179123	0.999943
ENSG00000172590	MRPL52	195.916	-0.215191	0.16024	-1.34293	0.179294	0.999943
[truncated: 17,798 more rows]
