# Supplementary material for: The TM6SF2 E167K genetic variant induces lipid biosynthesis and reduces apolipoprotein B secretion in human hepatic 3D spheroids
Source: Sci Rep. 2019 Aug 12;9:11585. doi: 10.1038/s41598-019-47737-w (PMC6690969; doi:10.1038/s41598-019-47737-w)
Supplement: Supplementary file 3 — Supplementary Table S3 [file 41598_2019_47737_MOESM3_ESM.xlsx]

## Sheet: Sheet1
Candidate Gene	Log2 (normalized fold change)	Fold changeMUT	Fold changeWT
ACSS2	0.0418	0.8892	0.8637
FASN	0.0837	1.0056	0.9489
FBP1	0.1777	1.7315	1.5309
ACADS	0.2378	1.0751	0.9117
ELOVL6	0.0147	0.7819	0.774
PNPLA2	0.341	0.9094	0.718
PPAP2B (PLPP3)	0.1487	0.8615	0.7772
DHCR7	0.0967	0.8736	0.817
FDFT1	0.3212	0.9205	0.7368
FDPS	0.261	0.8748	0.73
HMGCS1	0.5805	0.9962	0.6662
SC5D	0.8665	0.7078	0.3882
