# Supplementary material for: The TM6SF2 E167K genetic variant induces lipid biosynthesis and reduces apolipoprotein B secretion in human hepatic 3D spheroids
Source: Sci Rep. 2019 Aug 12;9:11585. doi: 10.1038/s41598-019-47737-w (PMC6690969; doi:10.1038/s41598-019-47737-w)
Supplement: Supplementary file 4 — Supplementary Table S4 [file 41598_2019_47737_MOESM4_ESM.xls]

## Sheet: GO-BP terms
Name	GO term	q-value	Gene list
Cholesterol biosynthetic process	GO:0006695	2.04667e-10	APOA1,APOA4,CYP51A1,FDFT1,FDPS,HMGCS1,IDI1,LSS,PRKAA1,SC5D,SQLE
Sterol biosynthetic process	GO:0016126	2.91063e-10	APOA1,APOA4,CYP51A1,FDFT1,FDPS,HMGCS1,IDI1,LSS,PRKAA1,SC5D,SQLE
Circadian rhythm	GO:0007623	1.12964e-07	ATF5,ATOH7,BHLHE40,DRD4,EGR3,KLF10,NFIL3,NR1D1,NR1D2,PER3,PRKAA1,SERPINE1,SIK1,SLC6A4
Regulation of fatty acid metabolic process	GO:0019217	7.66538e-06	ACACB,APOA1,APOA4,APOC3,MTOR,NR4A3,PDP2,PTGS2,UGT1A10
Lipid homeostasis	GO:0055088	8.50333e-06	ACADS,ANGPTL4,APOA1,APOA4,APOC3,APOC4,NR1D1,NR1D2,PRKAA1,SREBF2
In utero embryonic development	GO:0001701	9.09988e-06	ADAR,C6,CCM2,DSC3,GNA13,LY6E,MBNL1,MYH9,POU5F1,RARRES2,SLC30A1,SP1,SRSF1,USP9X,UTY
Response to endoplasmic reticulum stress	GO:0034976	9.09988e-06	ASNS,ATF6,ATP2A2,CHAC1,CREB3L2,CREB3L3,CTDSP2,PLA2G4B,SEC61G,TARDBP,TMUB1,TPP1,TRAF2
Regulation of circadian rhythm	GO:0042752	1.80552e-05	ATOH7,BHLHE40,DRD4,KLF10,NR1D1,NR1D2,PER3,PRKAA1,SIK1
Myotube differentiation	GO:0014902	2.44688e-05	ACTA1,CAST,DNER,KLHL41,MTOR,MYH9,SIK1,SKI,STIM1
Regulation of lipid catabolic process	GO:0050994	2.44688e-05	APOA1,APOA4,APOC3,MTOR,PNPLA2,PRKAA1,RARRES2
Regulation of lipid transport	GO:0032368	9.23979e-05	APOA1,APOA4,APOC3,MIF,OXT,PTPN11,SREBF2,TSPO
Positive regulation of response to wounding	GO:1903036	0.000205295	CREB3L3,HRAS,IL6ST,LTA,MYLK,PLPP3,PTGS2,SERPINE1,SOX15
Ribonucleoprotein complex assembly	GO:0022618	0.000205295	ADAR,CNOT1,EIF3C,EIF6,LIMD1,MBNL1,RPS14,RPS27L,SCAF11,SRSF1
Triglyceride metabolic process	GO:0006641	0.000205295	APOA1,APOA4,APOC3,ELOVL6,FASN,PNPLA2,PTPN11,SIK1,THEM5
Acylglycerol metabolic process	GO:0006639	0.000251823	APOA1,APOA4,APOC3,ELOVL6,FASN,PNPLA2,PTPN11,SIK1,THEM5
Neutral lipid metabolic process	GO:0006638	0.000251823	APOA1,APOA4,APOC3,ELOVL6,FASN,PNPLA2,PTPN11,SIK1,THEM5
Ribonucleoprotein complex subunit organization	GO:0071826	0.000251823	ADAR,CNOT1,EIF3C,EIF6,LIMD1,MBNL1,RPS14,RPS27L,SCAF11,SRSF1
Positive regulation of lipid metabolic process	GO:0045834	0.000276809	APOA1,APOA4,MTOR,NR1D1,NR4A3,PNPLA2,PRKAA1,PTGS2
Liver development	GO:0001889	0.000298008	AK4,ASNS,BAAT,CAST,DNAAF1,HMGCS1,NTS,SP1
Hepaticobiliary system development	GO:0061008	0.000328413	AK4,ASNS,BAAT,CAST,DNAAF1,HMGCS1,NTS,SP1
Learning or memory	GO:0007611	0.000328413	CUX2,DRD4,NEUROD2,NQO2,NTS,OXT,PRKAR1B,PTGS2,SLC6A4,TBR1
Acylglycerol homeostasis	GO:0055090	0.000368947	ANGPTL4,APOA1,APOA4,APOC3,APOC4
Response to unfolded protein	GO:0006986	0.000373958	ASNS,ATF6,CHAC1,CREB3L2,CREB3L3,CTDSP2,PLA2G4B,SEC61G,TPP1
Thioester metabolic process	GO:0035383	0.000406138	ACACB,ACSS2,BAAT,ELOVL6,FASN,PDP2,THEM5
Endoplasmic reticulum unfolded protein response	GO:0030968	0.000414931	ASNS,ATF6,CREB3L2,CREB3L3,CTDSP2,PLA2G4B,SEC61G,TPP1
Negative regulation of lipase activity	GO:0060192	0.000426652	ANGPTL4,ANXA8,APOA1,APOC3
Regulation of triglyceride catabolic process	GO:0010896	0.000426652	APOA1,APOA4,APOC3,PNPLA2
Cellular response to unfolded protein	GO:0034620	0.000439779	ASNS,ATF6,CREB3L2,CREB3L3,CTDSP2,PLA2G4B,SEC61G,TPP1
Positive regulation of lipid biosynthetic process	GO:0046889	0.0004625	APOA1,APOA4,MTOR,NR1D1,PRKAA1,PTGS2
Response to topologically incorrect protein	GO:0035966	0.0004625	ASNS,ATF6,CHAC1,CREB3L2,CREB3L3,CTDSP2,PLA2G4B,SEC61G,TPP1
Thioester biosynthetic process	GO:0035384	0.000542027	ACACB,ACSS2,ELOVL6,FASN,PDP2,THEM5
Regulation of cytokine mediated signaling pathway	GO:0001959	0.000564823	ADAR,APOA1,IL6ST,JAK1,PALM3,PTPN11,SIGIRR,TRAF2
Cellular response to topologically incorrect protein	GO:0035967	0.00057755	ASNS,ATF6,CREB3L2,CREB3L3,CTDSP2,PLA2G4B,SEC61G,TPP1
Regulation of triglyceride metabolic process	GO:0090207	0.000594058	APOA1,APOA4,APOC3,PNPLA2,SIK1
Cognition	GO:0050890	0.000657635	CUX2,DRD4,NEUROD2,NQO2,NTS,OXT,PRKAR1B,PTGS2,SLC6A4,TBR1
Regulation of acute inflammatory response	GO:0002673	0.000667426	A2M,C6,C8G,CREB3L3,IL6ST,PTGS2
Regulation of response to cytokine stimulus	GO:0060759	0.000667426	ADAR,APOA1,IL6ST,JAK1,PALM3,PTPN11,SIGIRR,TRAF2
Regulation of lipase activity	GO:0060191	0.000768754	ANGPTL4,ANXA8,APOA1,APOA4,APOC3,GNA13,PRKAR1B
Regulation of sterol transport	GO:0032371	0.00076997	APOA1,APOA4,APOC3,SREBF2,TSPO
Glucose import in response to insulin stimulus	GO:0044381	0.00078234	PID1,PRKAA1,PTPN11,RARRES2
Regulation of lipoprotein lipase activity	GO:0051004	0.00078234	ANGPTL4,APOA1,APOA4,APOC3
Temperature homeostasis	GO:0001659	0.00081015	ABAT,ARRDC3,NR1D1,PTGS2,STAT3
Regulation of cellular carbohydrate metabolic process	GO:0010675	0.000936668	FBP1,MTOR,NR1D1,PPP1R3G,PRKAA1,SIK1,STAT3,UGT1A10
Negative regulation of cytokine mediated signaling pathway	GO:0001960	0.000983299	ADAR,APOA1,IL6ST,PALM3,SIGIRR
Regulation of carbohydrate metabolic process	GO:0006109	0.00129102	FBP1,MTOR,NR1D1,PPP1R3G,PRKAA1,SIK1,STAT3,UGT1A10
Regulation of cation transmembrane transport	GO:1904062	0.00132023	AHNAK,COMMD1,DRD4,EPO,FGF14,FXYD1,SLC30A1,STIM1
Regulation of protein processing	GO:0070613	0.0013458	A2M,C6,C8G,CHAC1,MYH9,SERPINE1
Copulation	GO:0007620	0.00135656	ABAT,DRD4,OXT,SLC6A4
Heart morphogenesis	GO:0003007	0.00135656	DNAAF1,DSP,LEFTY1,LY6E,MTOR,NOTCH2,POU5F1,UTY,WNT11
Negative regulation of response to cytokine stimulus	GO:0060761	0.00135656	ADAR,APOA1,IL6ST,PALM3,SIGIRR
Positive regulation of steroid metabolic process	GO:0045940	0.00135656	APOA1,APOA4,NR1D1,PRKAA1
Regulation of protein maturation	GO:1903317	0.00135656	A2M,C6,C8G,CHAC1,MYH9,SERPINE1
Skeletal muscle tissue development	GO:0007519	0.00135656	ACTA1,DNER,HLF,KLHL41,MBNL1,NR1D2,PRKAA1,SKI
Glycerolipid catabolic process	GO:0046503	0.00152954	APOA1,APOA4,APOC3,PLA2G4B,PNPLA2
Response to vitamin	GO:0033273	0.00152954	EPO,FADS1,HMGCS1,MGMT,PTGS2,TSPO
Positive regulation of wound healing	GO:0090303	0.00164122	HRAS,MYLK,PLPP3,SERPINE1,SOX15
Myoblast differentiation	GO:0045445	0.00180997	CAST,CXCL14,KLHL41,MBNL1,MBNL3,SOX15
Glial cell differentiation	GO:0010001	0.00181481	DAG1,DNER,IL6ST,METRN,MTOR,PLPP3,SKI,STAT3
Skeletal muscle organ development	GO:0060538	0.00185756	ACTA1,DNER,HLF,KLHL41,MBNL1,NR1D2,PRKAA1,SKI
Protein localization to endoplasmic reticulum	GO:0070972	0.00215493	GRIK5,RPL28,RPS14,RPS26,RPS28,RPS4Y1,SEC61G
Cellular response to interleukin	GO:0071354	0.00228952	CAMP,IL6ST,PID1,STAT3
Fatty acid oxidation	GO:0019395	0.00268446	ACACB,ACADS,ETFB,MTOR,NR4A3,PRKAA1
Hindbrain development	GO:0030902	0.00268446	ATF5,MAFB,NEUROD2,PTPRS,SLC6A4,TBR1,USP9X
Positive regulation of triglyceride catabolic process	GO:0010898	0.00268446	APOA1,APOA4,PNPLA2
Isoprenoid biosynthetic process	GO:0008299	0.00287953	FDFT1,FDPS,HMGCS1,IDI1
Lipid oxidation	GO:0034440	0.00288269	ACACB,ACADS,ETFB,MTOR,NR4A3,PRKAA1
Nucleotide catabolic process	GO:0009166	0.00288269	ASPDH,FBP1,NT5C,PRKAA1,STAT3,XDH
Striated muscle contraction	GO:0006941	0.00289736	ATP2A2,DSP,FXYD1,KLHL41,MTOR,SRSF1,UTY
Cellular polysaccharide metabolic process	GO:0044264	0.00296826	B3GNT4,IL6ST,MTOR,NR1D1,PPP1R1A,PPP1R3G
Memory	GO:0007613	0.00310055	CUX2,DRD4,NQO2,OXT,PTGS2,SLC6A4
Adrenal gland development	GO:0030325	0.00345842	APOA1,LY6E,TSPO,WNT11
Glycerolipid biosynthetic process	GO:0045017	0.0035152	APOA1,CPNE3,DPM3,ELOVL6,FASN,PLA2G4B,PNPLA2,SIK1,THEM5
Monocarboxylic acid transport	GO:0015718	0.0035152	ACACB,BAAT,DRD4,MFSD2A,MIF,OXT,SLCO1B1
Acetyl CoA metabolic process	GO:0006084	0.00372345	ACACB,ACSS2,FASN,PDP2
Response to interleukin	GO:0070741	0.00372345	CAMP,IL6ST,PID1,STAT3
Lipid storage	GO:0019915	0.00375614	ACACB,APOA1,APOC4,PNPLA2,SREBF2
Actomyosin structure organization	GO:0031032	0.00375727	ACTA1,APOA1,CFL2,KLHL41,MTOR,MYH9,WNT11
Nucleoside phosphate catabolic process	GO:1901292	0.00375727	ASPDH,FBP1,NT5C,PRKAA1,STAT3,XDH
Purine nucleoside biosynthetic process	GO:0042451	0.00375727	ACACB,AK4,GUK1,NME3,PID1,STAT3
Response to osmotic stress	GO:0006970	0.00375727	EPO,MYLK,NTS,OXT,TSPO
Response to starvation	GO:0042594	0.00375727	ACADS,ASNS,ATG4D,FADS1,KLF10,PRKAA1,SREBF2
Triglyceride rich lipoprotein particle remodeling	GO:0034370	0.00375727	APOA1,APOA4,APOC3
SRP dependent cotranslational protein targeting to membrane	GO:0006614	0.00400048	RPL28,RPS14,RPS26,RPS28,RPS4Y1,SEC61G
Cardiac muscle contraction	GO:0060048	0.00400048	ATP2A2,DSP,FXYD1,MTOR,SRSF1,UTY
Cellular response to nutrient levels	GO:0031669	0.00400048	ASNS,ATG4D,FADS1,KLF10,MTOR,PRKAA1,SREBF2
Protein targeting to membrane	GO:0006612	0.00400048	ATG4D,RPL28,RPS14,RPS26,RPS28,RPS4Y1,SEC61G,SPTBN1
Muscle cell development	GO:0055001	0.00407173	ACTA1,ATP2A2,CFL2,DNER,KLHL41,MTOR,SKI
Positive regulation of fatty acid metabolic process	GO:0045923	0.00407173	APOA1,APOA4,NR4A3,PTGS2
Cotranslational protein targeting to membrane	GO:0006613	0.00420932	RPL28,RPS14,RPS26,RPS28,RPS4Y1,SEC61G
Canonical Wnt signaling pathway	GO:0060070	0.00426283	AMER2,LGR5,LIMD1,MCC,PLPP3,POU5F1,UTY,WNT11,WNT5B
Pigment metabolic process	GO:0042440	0.00426283	DDT,RAPGEF2,SLC45A2,TSPO,UGT1A10
Regulation of fatty acid biosynthetic process	GO:0042304	0.00426283	APOA1,APOA4,APOC3,PTGS2
Regulation of gene silencing	GO:0060968	0.00426283	ADAR,LIMD1,POU5F1,UTY
Triglyceride catabolic process	GO:0019433	0.00426283	APOA1,APOA4,APOC3,PNPLA2
Protein targeting to ER	GO:0045047	0.00436846	RPL28,RPS14,RPS26,RPS28,RPS4Y1,SEC61G
Stem cell population maintenance	GO:0019827	0.00437838	CNOT1,KLF10,NOTCH2,POU5F1,SKI,STAT3,ZNF358
Polysaccharide metabolic process	GO:0005976	0.00449951	B3GNT4,IL6ST,MTOR,NR1D1,PPP1R1A,PPP1R3G
Maintenance of cell number	GO:0098727	0.0046374	CNOT1,KLF10,NOTCH2,POU5F1,SKI,STAT3,ZNF358
Cellular response to starvation	GO:0009267	0.0050114	ASNS,ATG4D,FADS1,KLF10,PRKAA1,SREBF2
Establishment of protein localization to endoplasmic reticulum	GO:0072599	0.0050114	RPL28,RPS14,RPS26,RPS28,RPS4Y1,SEC61G
Positive regulation of Ras protein signal transduction	GO:0046579	0.0050114	APOA1,EPO,HRAS,NOTCH2
Actin filament based movement	GO:0030048	0.00520839	ACTA1,ATP2A2,DSP,FXYD1,MYH9,UTY
Cholesterol transport	GO:0030301	0.00527146	APOA1,APOA4,APOC3,SREBF2,TSPO
Neutral lipid catabolic process	GO:0046461	0.00530181	APOA1,APOA4,APOC3,PNPLA2
Skeletal muscle fiber development	GO:0048741	0.00530181	ACTA1,DNER,KLHL41,SKI
Phospholipid biosynthetic process	GO:0008654	0.0053618	APOA1,CPNE3,DPM3,FADS1,FDPS,IDI1,PLA2G4B,PNPLA2
Ribonucleoside biosynthetic process	GO:0042455	0.0053618	ACACB,AK4,GUK1,NME3,PID1,STAT3
Sterol homeostasis	GO:0055092	0.0053618	APOA1,APOA4,APOC3,NR1D1,SREBF2
Sterol transport	GO:0015918	0.0053618	APOA1,APOA4,APOC3,SREBF2,TSPO
Regulation of heat generation	GO:0031650	0.00562722	ABAT,ARRDC3,PTGS2
Response to manganese ion	GO:0010042	0.00562722	D2HGDH,PTGS2,TSPO
Translational termination	GO:0006415	0.00590046	MRPL2,MRPL55,RPL28,RPS14,RPS26,RPS28,RPS4Y1
Regulation of Wnt signaling pathway	GO:0030111	0.00592926	AMER2,LGR5,LIMD1,MCC,PLPP3,POU5F1,SKI,WNT11,WNT5B
Phospholipid efflux	GO:0033700	0.00648506	APOA1,APOA4,APOC3
Positive regulation of fatty acid biosynthetic process	GO:0045723	0.00648506	APOA1,APOA4,PTGS2
Regulation of energy homeostasis	GO:2000505	0.00648506	NR1D2,NR4A3,PRKAA1
Regulation of lipid storage	GO:0010883	0.00648506	ACACB,APOC4,PNPLA2,SREBF2
Response to leptin	GO:0044321	0.00648506	NR1D1,NR4A3,PID1
Positive regulation of vasculature development	GO:1904018	0.00676276	ANGPTL4,C6,CAMP,PTGS2,RAPGEF2,SERPINE1
Myotube cell development	GO:0014904	0.00689865	ACTA1,DNER,KLHL41,SKI
Fatty acid transport	GO:0015908	0.00726645	ACACB,DRD4,MFSD2A,MIF,OXT
Glycogen metabolic process	GO:0005977	0.00726645	IL6ST,MTOR,NR1D1,PPP1R1A,PPP1R3G
Mating	GO:0007618	0.00726645	ABAT,DRD4,OXT,SLC6A4
Negative regulation of lipid metabolic process	GO:0045833	0.00726645	ACACB,APOC3,PRKAA1,SIK1,UGT1A10
Positive regulation of small GTPase mediated signal transduction	GO:0051057	0.00726645	APOA1,EPO,HRAS,NOTCH2
High density lipoprotein particle remodeling	GO:0034375	0.00734091	APOA1,APOA4,APOC3
Cellular glucan metabolic process	GO:0006073	0.00736505	IL6ST,MTOR,NR1D1,PPP1R1A,PPP1R3G
Negative regulation of transmembrane transport	GO:0034763	0.00736505	APOC3,COMMD1,DRD4,EPO,SLC30A1
Regulation of sodium ion transport	GO:0002028	0.00736505	COMMD1,DRD4,FGF14,FXYD1,SIK1
Regulation of Ras protein signal transduction	GO:0046578	0.00746057	APOA1,APOC3,ARHGEF12,EPO,FBP1,HRAS,NOTCH2
Cholesterol efflux	GO:0033344	0.00753243	APOA1,APOA4,APOC3,SREBF2
Gene silencing by miRNA	GO:0035195	0.00753243	ADAR,CNOT1,LIMD1,POU5F1
Extracellular matrix disassembly	GO:0022617	0.00797295	A2M,COL17A1,ELANE,NID1,NOXO1,TLL2
Intraspecies interaction between organisms	GO:0051703	0.00797295	DRD4,HRAS,OXT,SLC6A4
Muscle adaptation	GO:0043500	0.00797295	ACTA1,ATP2A2,GTF2I,IL6ST,NR4A3
Negative regulation of cellular amide metabolic process	GO:0034249	0.00797295	ADAR,CNOT1,LIMD1,POU5F1,PRKAA1,SAMD4A
Negative regulation of cellular carbohydrate metabolic process	GO:0010677	0.00797295	FBP1,SIK1,STAT3,UGT1A10
Regulation of carbohydrate biosynthetic process	GO:0043255	0.00797295	FBP1,MTOR,NR1D1,PPP1R3G,SIK1
Regulation of cation channel activity	GO:2001257	0.00797295	AHNAK,DRD4,EPO,FGF14,STIM1
Regulation of generation of precursor metabolites and energy	GO:0043467	0.00797295	FBP1,MTOR,PPP1R3G,PRKAA1,STAT3
Regulation of posttranscriptional gene silencing	GO:0060147	0.00797295	ADAR,LIMD1,POU5F1
Regulation of synaptic transmission dopaminergic	GO:0032225	0.00797295	DRD4,PTGS2,SLC6A4
Modification by host of symbiont morphology or physiology	GO:0051851	0.00816295	CAMP,ELANE,SP1,TARDBP
Negative regulation of calcium ion transport	GO:0051926	0.00816295	DRD4,EPO,PTGS2,SLC30A1
Zymogen activation	GO:0031638	0.00816295	BCL2L13,HIP1,RPS27L,SERPINE1,TRAF2,XDH
Cardiac muscle cell contraction	GO:0086003	0.00826584	ATP2A2,DSP,FXYD1,UTY
Fatty acyl CoA biosynthetic process	GO:0046949	0.00826584	ACACB,ELOVL6,FASN,THEM5
Innate immune response in mucosa	GO:0002227	0.00826584	APOA4,CAMP,HIST1H2BC
Lipoprotein metabolic process	GO:0042157	0.00826584	AMN,APOA1,APOA4,APOC3,ATG4D,DPM3
Melanin biosynthetic process	GO:0042438	0.00826584	DDT,RAPGEF2,SLC45A2
Negative regulation of growth of symbiont involved in interaction with host	GO:0044146	0.00826584	CAMP,ELANE,LTA
Positive regulation of gliogenesis	GO:0014015	0.00826584	IL6ST,LTA,MTOR,TSPO
Regulation of cofactor metabolic process	GO:0051193	0.00826584	FBP1,PDP2,PRKAA1,STAT3
Regulation of glial cell proliferation	GO:0060251	0.00826584	LTA,SKI,TSPO
Regulation of gliogenesis	GO:0014013	0.00826584	IL6ST,LTA,MTOR,SKI,TSPO
Regulation of humoral immune response	GO:0002920	0.00826584	A2M,C6,C8G,LTA
Response to cocaine	GO:0042220	0.00826584	ABAT,DRD4,NTS,OXT
Viral transcription	GO:0019083	0.00826584	RPL28,RPS14,RPS26,RPS28,RPS4Y1,SP1,TARDBP
Interaction with symbiont	GO:0051702	0.00865715	CAMP,ELANE,SP1,TARDBP
Negative regulation of very low density lipoprotein particle remodeling	GO:0010903	0.00865715	APOA1,APOC3
Posttranscriptional gene silencing	GO:0016441	0.00865715	ADAR,CNOT1,LIMD1,POU5F1
Regulation of nucleoside metabolic process	GO:0009118	0.00865715	FBP1,PID1,PRKAA1,STAT3
Regulation of neurotransmitter levels	GO:0001505	0.00877772	ABAT,ATP2A2,DRD4,GRIK5,SLC30A1,SLC6A4,SYT5
Endothelial cell migration	GO:0043542	0.00899666	APOA1,EGR3,MYH9,PLPP3,PTGS2,S100A2
Heat generation	GO:0031649	0.00899666	ABAT,ARRDC3,PTGS2
Hyperosmotic response	GO:0006972	0.00899666	EPO,NTS,OXT
Melanin metabolic process	GO:0006582	0.00899666	DDT,RAPGEF2,SLC45A2
Modulation of growth of symbiont involved in interaction with host	GO:0044144	0.00899666	CAMP,ELANE,LTA
Osteoblast differentiation	GO:0001649	0.00899666	ADAR,FASN,IL6ST,LIMD1,SKI,WNT11,ZHX3
Phenol containing compound metabolic process	GO:0018958	0.00899666	DDT,DRD4,LY6E,RAPGEF2,SLC45A2
Neurotransmitter transport	GO:0006836	0.00918066	ABAT,ATP2A2,DRD4,GRIK5,SLC30A1,SLC6A4,SYT5
Viral gene expression	GO:0019080	0.00970082	RPL28,RPS14,RPS26,RPS28,RPS4Y1,SP1,TARDBP
Pigment biosynthetic process	GO:0046148	0.0100348	DDT,RAPGEF2,SLC45A2,TSPO
Plasma lipoprotein particle assembly	GO:0034377	0.0100348	APOA1,APOA4,APOC3
Positive regulation of triglyceride metabolic process	GO:0090208	0.0100348	APOA1,APOA4,PNPLA2
Reverse cholesterol transport	GO:0043691	0.0100348	APOA1,APOA4,APOC3
Striated muscle cell development	GO:0055002	0.0100348	ACTA1,CFL2,DNER,KLHL41,MTOR,SKI
Erythrocyte differentiation	GO:0030218	0.0105952	ADAR,EPO,MAFB,RPS14,SP1
Negative regulation of carbohydrate metabolic process	GO:0045912	0.0105952	FBP1,SIK1,STAT3,UGT1A10
Regulation of neurotransmitter secretion	GO:0046928	0.0105952	ATP2A2,DRD4,GRIK5,SLC30A1
Sodium ion transport	GO:0006814	0.0107022	COMMD1,DRD4,FGF14,FXYD1,SCNN1D,SIK1,SLC5A4
Actin mediated cell contraction	GO:0070252	0.0109403	ACTA1,ATP2A2,DSP,FXYD1,UTY
Regulation of RNA splicing	GO:0043484	0.0109403	AHNAK,MBNL1,MBNL3,RBFOX3,RPS26
Negative regulation of nucleoside metabolic process	GO:0045978	0.0110064	FBP1,PID1,STAT3
Positive regulation of lipid storage	GO:0010884	0.0110064	ACACB,APOC4,SREBF2
Protein homotrimerization	GO:0070207	0.0110064	MIF,SKI,TRAF2
Activation of cysteine type endopeptidase activity involved in apoptotic process	GO:0006919	0.011178	BCL2L13,HIP1,RPS27L,TRAF2,XDH
Regulation of glucose transport	GO:0010827	0.011178	NR4A3,PID1,PRKAA1,PTPN11,RARRES2
Water soluble vitamin metabolic process	GO:0006767	0.0116643	ACACB,AMN,FASN,NAPRT,PTGS2
Multi organism metabolic process	GO:0044033	0.0117856	RPL28,RPS14,RPS26,RPS28,RPS4Y1,SP1,TARDBP
Cell projection assembly	GO:0030031	0.0120192	CCDC28B,DNAAF1,HRAS,KLHL41,MTOR,MYLK,RAPGEF2,TPGS1,VCL
Cellular response to osmotic stress	GO:0071470	0.0120192	EPO,MYLK,TSPO
Demethylation	GO:0070988	0.0120192	CYP51A1,KDM5D,KDM8,UTY
Fatty acyl CoA metabolic process	GO:0035337	0.0120192	ACACB,ELOVL6,FASN,THEM5
Negative regulation of chemokine biosynthetic process	GO:0045079	0.0120192	ELANE,SIGIRR
Positive regulation of nucleoside metabolic process	GO:0045979	0.0120192	PID1,PRKAA1,STAT3
Positive regulation of peptidyl tyrosine phosphorylation	GO:0050731	0.0120192	CRLF1,EPO,IL6ST,MIF,MTOR,PLPP3
Translational elongation	GO:0006414	0.0123128	MRPL2,MRPL55,RPL28,RPS14,RPS26,RPS28,RPS4Y1
Negative regulation of cation transmembrane transport	GO:1904063	0.0125003	COMMD1,DRD4,EPO,SLC30A1
Negative regulation of multi organism process	GO:0043901	0.0125003	ADAR,CAMP,ELANE,LTA,SIGIRR,TARDBP
Positive regulation of anion transport	GO:1903793	0.0125003	DRD4,FXYD1,MIF,OXT
Positive regulation of inflammatory response	GO:0050729	0.0125003	CREB3L3,IL6ST,LTA,PTGS2,SERPINE1
Regulation of glucose metabolic process	GO:0010906	0.0125003	FBP1,MTOR,NR1D1,PPP1R3G,SIK1
Growth involved in symbiotic interaction	GO:0044110	0.0127561	CAMP,ELANE,LTA
Histone lysine demethylation	GO:0070076	0.0127561	KDM5D,KDM8,UTY
Plasma lipoprotein particle remodeling	GO:0034369	0.0127561	APOA1,APOA4,APOC3
Positive regulation of lipid catabolic process	GO:0050996	0.0127561	APOA1,APOA4,PNPLA2
Protein lipid complex assembly	GO:0065005	0.0127561	APOA1,APOA4,APOC3
Regulation of voltage gated calcium channel activity	GO:1901385	0.0127561	AHNAK,DRD4,FGF14
Neurotransmitter secretion	GO:0007269	0.0127709	ABAT,ATP2A2,DRD4,GRIK5,SLC30A1,SYT5
Multicellular organism growth	GO:0035264	0.0131508	ATF5,CCM2,FKBP8,MTOR,PTPN11,STAT3
Regulation of synapse structure or activity	GO:0050803	0.0135732	CUX2,FGF14,HRAS,NEUROD2,OXT,PTGS2,RAPGEF2
Activation of cysteine type endopeptidase activity	GO:0097202	0.0135771	BCL2L13,HIP1,RPS27L,TRAF2,XDH
Erythrocyte homeostasis	GO:0034101	0.0135771	ADAR,EPO,MAFB,RPS14,SP1
Energy homeostasis	GO:0097009	0.0138335	NR1D2,NR4A3,PRKAA1
Glial cell proliferation	GO:0014009	0.0138335	LTA,SKI,TSPO
Macromolecular complex remodeling	GO:0034367	0.0138335	APOA1,APOA4,APOC3
Photoperiodism	GO:0009648	0.0138335	BHLHE40,DRD4,SIK1
Phospholipid transport	GO:0015914	0.0140859	APOA1,APOA4,APOC3,MFSD2A
Regulation of glucose import	GO:0046324	0.0140859	PID1,PRKAA1,PTPN11,RARRES2
Feeding behavior	GO:0007631	0.0142917	IAPP,NR4A3,OXT,STAT3,TBR1
Long chain fatty acid metabolic process	GO:0001676	0.0142917	ELOVL6,FADS1,GPX4,PLA2G4B,PTGS2
Modification of morphology or physiology of other organism involved in symbiotic interaction	GO:0051817	0.014725	CAMP,DAG1,ELANE,SP1,TARDBP
Protein homotetramerization	GO:0051289	0.014725	ACACB,ACADS,DCXR,FBP1
Response to axon injury	GO:0048678	0.014725	APOA1,EPO,NTS,TSPO
Histone demethylation	GO:0016577	0.0148836	KDM5D,KDM8,UTY
Response to lithium ion	GO:0010226	0.0148836	ACTA1,NTS,PTGS2
Secondary metabolite biosynthetic process	GO:0044550	0.0148836	DDT,RAPGEF2,SLC45A2
Nicotinamide metabolic process	GO:0006769	0.0150539	NAPRT,PTGS2
Regulation of Cdc protein signal transduction	GO:0032489	0.0150539	APOA1,APOC3
Regulation of very low density lipoprotein particle remodeling	GO:0010901	0.0150539	APOA1,APOC3
Regulation of cellular response to insulin stimulus	GO:1900076	0.0151026	PID1,PRKAA1,PTPN11,RARRES2
Regulation of muscle adaptation	GO:0043502	0.0151026	ATP2A2,GTF2I,IL6ST,NR4A3
Monocarboxylic acid catabolic process	GO:0072329	0.0154179	ABAT,ACADS,DCXR,ETFB,MTOR
Muscle fiber development	GO:0048747	0.0158079	ACTA1,DNER,KLHL41,SKI
Protein O linked glycosylation	GO:0006493	0.0158079	B3GNT4,DPM3,MUC17,MUC19,MUC6
Regulation of canonical Wnt signaling pathway	GO:0060828	0.0158079	AMER2,LGR5,LIMD1,MCC,POU5F1,WNT11,WNT5B
Regulation of postsynaptic membrane potential	GO:0060078	0.0158079	CUX2,DRD4,FGF14,GRIK5
Skeletal muscle adaptation	GO:0043501	0.0159004	ACTA1,ATP2A2,GTF2I
Regulation of neurotransmitter transport	GO:0051588	0.0165742	ATP2A2,DRD4,GRIK5,SLC30A1
SMAD protein signal transduction	GO:0060395	0.0171528	GDF1,LEFTY1,PCSK4,SKI
Negative regulation of growth	GO:0045926	0.0171528	CAMP,ELANE,FBP1,LTA,MT1B,SLC6A4,WNT11
Positive regulation of acute inflammatory response	GO:0002675	0.0171528	CREB3L3,IL6ST,PTGS2
Protein demethylation	GO:0006482	0.0171528	KDM5D,KDM8,UTY
Regulation of calcium ion transmembrane transporter activity	GO:1901019	0.0171528	AHNAK,DRD4,FGF14,STIM1
Regulation of complement activation	GO:0030449	0.0171528	A2M,C6,C8G
Synaptic transmission dopaminergic	GO:0001963	0.0171528	DRD4,PTGS2,SLC6A4
Positive regulation of angiogenesis	GO:0045766	0.0177922	ANGPTL4,C6,CAMP,PTGS2,SERPINE1
Regulation of response to extracellular stimulus	GO:0032104	0.0177922	MTOR,NENF,RAB33A,RPL28,SREBF2
O glycan processing	GO:0016266	0.0178389	B3GNT4,MUC17,MUC19,MUC6
Cellular polysaccharide biosynthetic process	GO:0033692	0.0178389	B3GNT4,MTOR,NR1D1,PPP1R3G
Entrainment of circadian clock	GO:0009649	0.0183142	ATOH7,BHLHE40,SIK1
Mucosal immune response	GO:0002385	0.0183142	APOA4,CAMP,HIST1H2BC
Negative regulation of lipid transport	GO:0032369	0.0183142	APOC3,PTPN11,SREBF2
Negative regulation of purine nucleotide metabolic process	GO:1900543	0.0183142	DRD4,FBP1,PID1,STAT3
Positive regulation of cation transmembrane transport	GO:1904064	0.0183142	DRD4,FGF14,FXYD1,STIM1
Positive regulation of organic acid transport	GO:0032892	0.0183142	FXYD1,MIF,OXT
Regulation of calcium ion transmembrane transport	GO:1903169	0.0183142	AHNAK,DRD4,FGF14,STIM1
Regulation of ion transmembrane transporter activity	GO:0032412	0.0183142	AHNAK,DRD4,EPO,FGF14,FXYD1,STIM1
Peripheral nervous system axon regeneration	GO:0014012	0.0186481	APOA1,TSPO
Gastrulation	GO:0007369	0.0188509	APOA1,DAG1,NR4A3,PLPP3,POU5F1,WNT11
IRE mediated unfolded protein response	GO:0036498	0.019088	CTDSP2,PLA2G4B,SEC61G,TPP1
Glucose import	GO:0046323	0.019088	PID1,PRKAA1,PTPN11,RARRES2
Carbohydrate transport	GO:0008643	0.0191994	NR4A3,PID1,PRKAA1,PTPN11,RARRES2,SLC5A4
Negative regulation of epithelial cell apoptotic process	GO:1904036	0.0194075	ANGPTL4,CAST,SERPINE1
Negative regulation of fatty acid metabolic process	GO:0045922	0.0194075	ACACB,APOC3,UGT1A10
Regulation of fatty acid oxidation	GO:0046320	0.0194075	ACACB,MTOR,NR4A3
Regulation of protein activation cascade	GO:2000257	0.0194075	A2M,C6,C8G
Regulation of transmembrane transporter activity	GO:0022898	0.0194075	AHNAK,DRD4,EPO,FGF14,FXYD1,STIM1
Arachidonic acid metabolic process	GO:0019369	0.019515	FADS1,GPX4,PLA2G4B,PTGS2
Blood vessel endothelial cell migration	GO:0043534	0.019515	APOA1,EGR3,MYH9,PTGS2
Negative regulation of nucleotide metabolic process	GO:0045980	0.019515	DRD4,FBP1,PID1,STAT3
Monoamine transport	GO:0015844	0.020317	DRD4,LY6E,OXT,SLC6A4
Negative regulation of ion transport	GO:0043271	0.020317	COMMD1,DRD4,EPO,PTGS2,SLC30A1
Nuclear transcribed mRNA catabolic process nonsense mediated decay	GO:0000184	0.020317	RPL28,RPS14,RPS26,RPS28,RPS4Y1
Regulation of wound healing	GO:0061041	0.020317	HRAS,MYLK,PLPP3,SERPINE1,SOX15
Organ or tissue specific immune response	GO:0002251	0.0207001	APOA4,CAMP,HIST1H2BC
Associative learning	GO:0008306	0.0212899	DRD4,NEUROD2,NTS,TBR1
Modification of morphology or physiology of other organism	GO:0035821	0.0216035	CAMP,DAG1,ELANE,SP1,TARDBP
Regulation of glycolytic process	GO:0006110	0.0224936	FBP1,PRKAA1,STAT3
Cdc protein signal transduction	GO:0032488	0.0225112	APOA1,APOC3
Positive regulation of cholesterol esterification	GO:0010873	0.0225112	APOA1,APOA4
Purine nucleoside diphosphate biosynthetic process	GO:0009136	0.0225112	AK4,GUK1
Regulation of intestinal lipid absorption	GO:1904729	0.0225112	APOA1,APOA4
Response to cGMP	GO:0070305	0.0225112	RAPGEF2,SLC6A4
Sterol transmembrane transport	GO:0035382	0.0225112	APOA1,APOC3
Learning	GO:0007612	0.0225988	DRD4,NEUROD2,NTS,PTGS2,TBR1
Inner ear development	GO:0048839	0.0228011	CCM2,CXCL14,LGR5,MAFB,NR4A3,PTPN11
Regulation of insulin secretion	GO:0050796	0.0233636	ABAT,NR1D1,PRKAR1B,PTPN11,SYT5,TARDBP
Eating behavior	GO:0042755	0.0235372	IAPP,OXT,STAT3
Icosanoid secretion	GO:0032309	0.0235372	DRD4,MIF,OXT
Plasma lipoprotein particle organization	GO:0071827	0.0235372	APOA1,APOA4,APOC3
Regulation of digestive system process	GO:0044058	0.0235372	APOA1,APOA4,OXT
Negative regulation of ion transmembrane transport	GO:0034766	0.0235527	COMMD1,DRD4,EPO,SLC30A1
Negative regulation of translation	GO:0017148	0.0236262	ADAR,CNOT1,LIMD1,POU5F1,SAMD4A
Response to alkaloid	GO:0043279	0.0252696	ABAT,DRD4,NTS,OXT,PRKAA1
Response to amphetamine	GO:0001975	0.0252816	DRD4,NTS,OXT
Transforming growth factor beta receptor signaling pathway	GO:0007179	0.0252816	KLF10,LEFTY1,SERPINE1,SKI,SP1,USP9X
Cellular carbohydrate biosynthetic process	GO:0034637	0.0253578	B3GNT4,MTOR,NR1D1,PPP1R3G
Polysaccharide biosynthetic process	GO:0000271	0.0253578	B3GNT4,MTOR,NR1D1,PPP1R3G
Response to fatty acid	GO:0070542	0.0253578	OXT,PID1,PRKAA1,PTGS2
Somatic stem cell population maintenance	GO:0035019	0.0253578	KLF10,POU5F1,SKI,STAT3
Positive regulation of cysteine type endopeptidase activity involved in apoptotic process	GO:0043280	0.0255608	BCL2L13,HIP1,RPS27L,TRAF2,XDH
Negative regulation of cell migration	GO:0030336	0.0260652	DAG1,MCC,SERPINE1,STAT3,VCL,WNT11
Nuclear transcribed mRNA catabolic process	GO:0000956	0.0260652	CNOT1,RPL28,RPS14,RPS26,RPS28,RPS4Y1
Disruption by host of symbiont cells	GO:0051852	0.026593	CAMP,ELANE
Hypotonic response	GO:0006971	0.026593	MYLK,TSPO
Positive regulation of sodium ion transport	GO:0010765	0.026593	DRD4,FGF14,FXYD1
Regulation of intestinal absorption	GO:1904478	0.026593	APOA1,APOA4
Regulation of penile erection	GO:0060405	0.026593	DRD4,OXT
Nucleoside triphosphate biosynthetic process	GO:0009142	0.0271521	AK4,NME3,PID1,STAT3
Regulation of synaptic plasticity	GO:0048167	0.0275065	FGF14,HRAS,NEUROD2,PTGS2,RAPGEF2
Guanosine containing compound metabolic process	GO:1901068	0.0283505	AK4,GUK1,NME3
Protein lipid complex subunit organization	GO:0071825	0.0283505	APOA1,APOA4,APOC3
Fat cell differentiation	GO:0045444	0.028783	ATF5,NR1D1,NR4A3,PTGS2,RARRES2,WNT5B
BMP signaling pathway	GO:0030509	0.0300127	FKBP8,GDF1,POU5F1,SKI,USP9X
Fatty acid derivative transport	GO:1901571	0.0301355	DRD4,MIF,OXT
Negative regulation of protein maturation	GO:1903318	0.0301355	A2M,CHAC1,SERPINE1
Phenol containing compound biosynthetic process	GO:0046189	0.0301355	DDT,RAPGEF2,SLC45A2
Regulation of nucleotide catabolic process	GO:0030811	0.0301355	FBP1,PRKAA1,STAT3
High density lipoprotein particle clearance	GO:0034384	0.0311934	APOA1,APOC3
Multi organism behavior	GO:0051705	0.0311934	DRD4,HRAS,OXT,SLC6A4
Negative regulation of activin receptor signaling pathway	GO:0032926	0.0311934	FST,SKI
Negative regulation of cell adhesion mediated by integrin	GO:0033629	0.0311934	PTPN11,SERPINE1
Negative regulation of triglyceride metabolic process	GO:0090209	0.0311934	APOC3,SIK1
Regulation of cardiac muscle cell membrane potential	GO:0086036	0.0311934	ATP2A2,FXYD1
Regulation of cholesterol esterification	GO:0010872	0.0311934	APOA1,APOA4
Regulation of chromatin modification	GO:1903308	0.0311934	POU5F1,SETD7,SKI,TRIP12,UTY
Response to disaccharide	GO:0034285	0.0311934	FADS1,OXT
Negative regulation of cell motility	GO:2000146	0.0312094	DAG1,MCC,SERPINE1,STAT3,VCL,WNT11
Protein trimerization	GO:0070206	0.0314871	MIF,SKI,TRAF2
Endocrine system development	GO:0035270	0.0314873	APOA1,IAPP,LY6E,TSPO,WNT11
Carbohydrate homeostasis	GO:0033500	0.0321251	GRIK5,NR1D1,PPP1R3G,PRKAA1,PTPN11,STAT3
Glucose transport	GO:0015758	0.0321251	NR4A3,PID1,PRKAA1,PTPN11,RARRES2
MRNA catabolic process	GO:0006402	0.0321251	CNOT1,RPL28,RPS14,RPS26,RPS28,RPS4Y1
Neuron migration	GO:0001764	0.0321251	DNER,RAPGEF2,STAT3,TUBB2B,USP9X
Positive regulation of cysteine type endopeptidase activity	GO:2001056	0.0321251	BCL2L13,HIP1,RPS27L,TRAF2,XDH
Regulation of gluconeogenesis	GO:0006111	0.0332524	FBP1,NR1D1,SIK1
Hexose transport	GO:0008645	0.0339067	NR4A3,PID1,PRKAA1,PTPN11,RARRES2
Ear development	GO:0043583	0.0340783	CCM2,CXCL14,LGR5,MAFB,NR4A3,PTPN11
Response to ammonium ion	GO:0060359	0.0340783	ABAT,DRD4,NTS,OXT
Triglyceride biosynthetic process	GO:0019432	0.0340783	ELOVL6,FASN,SIK1,THEM5
Cellular component assembly involved in morphogenesis	GO:0010927	0.0341086	ACTA1,CCDC28B,CFL2,DAG1,DNAAF1,KLHL41,TPGS1
Regulation of mitophagy	GO:1903146	0.0350587	MTOR,RPL28,SREBF2
Response to electrical stimulus	GO:0051602	0.0350587	EPO,NEUROD2,OXT
Digestive system process	GO:0022600	0.0351303	APOA1,APOA4,MUC6,OXT
Monosaccharide transport	GO:0015749	0.0351406	NR4A3,PID1,PRKAA1,PTPN11,RARRES2
Response to BMP	GO:0071772	0.0351406	FKBP8,GDF1,POU5F1,SKI,USP9X
Creatine metabolic process	GO:0006600	0.035288	CKB,CKM
High density lipoprotein particle assembly	GO:0034380	0.035288	APOA1,APOA4
Killing of cells in other organism involved in symbiotic interaction	GO:0051883	0.035288	CAMP,ELANE
Nucleoside diphosphate biosynthetic process	GO:0009133	0.035288	AK4,GUK1
Penile erection	GO:0043084	0.035288	DRD4,OXT
Short term memory	GO:0007614	0.035288	CUX2,DRD4
Hematopoietic progenitor cell differentiation	GO:0002244	0.035418	ADAR,ARMC6,FST,PTPN11,SP1
Regulation of chromatin organization	GO:1902275	0.035418	POU5F1,SETD7,SKI,TRIP12,UTY
Neutral lipid biosynthetic process	GO:0046460	0.0355367	ELOVL6,FASN,SIK1,THEM5
ER nucleus signaling pathway	GO:0006984	0.035805	ASNS,ATF6,ATP2A2
Adult behavior	GO:0030534	0.035805	ABAT,DRD4,FGF14,NR4A3,TPGS1
Alternative mRNA splicing via spliceosome	GO:0000380	0.035805	MBNL1,RBFOX3,SRSF1
Histone ubiquitination	GO:0016574	0.035805	DDB2,DTX3L,TRIP12
Positive regulation of glucose transport	GO:0010828	0.035805	NR4A3,PTPN11,RARRES2
Regulation of peptide hormone secretion	GO:0090276	0.035805	ABAT,NR1D1,PRKAR1B,PTPN11,SYT5,TARDBP
Regulation of transmembrane receptor protein serine threonine kinase signaling pathway	GO:0090092	0.0361027	FKBP8,FST,GDF1,LEFTY1,POU5F1,SKI
Organophosphate ester transport	GO:0015748	0.0362574	APOA1,APOA4,APOC3,MFSD2A
Cell cell junction organization	GO:0045216	0.0366624	CCM2,CLDN22,DSP,PVR,VCL,WNT11
Insulin secretion	GO:0030073	0.0366624	ABAT,NR1D1,PRKAR1B,PTPN11,SYT5,TARDBP
Positive regulation of stress fiber assembly	GO:0051496	0.0378433	APOA1,MTOR,WNT11
Interleukin mediated signaling pathway	GO:0070102	0.0390814	IL6ST,STAT3
Positive regulation of glial cell proliferation	GO:0060252	0.0390814	LTA,TSPO
Positive regulation of glucose import in response to insulin stimulus	GO:2001275	0.0390814	PTPN11,RARRES2
Positive regulation of heat generation	GO:0031652	0.0390814	ABAT,PTGS2
Positive regulation of interleukin production	GO:0032757	0.0390814	CAMP,ELANE,SERPINE1
Positive regulation of lipoprotein lipase activity	GO:0051006	0.0390814	APOA1,APOA4
Positive regulation of transcription from RNA polymerase II promoter in response to endoplasmic reticulum stress	GO:1990440	0.0390814	ATF6,CREB3L3
Regulation of carbohydrate catabolic process	GO:0043470	0.0390814	FBP1,PRKAA1,STAT3
Regulation of cholesterol homeostasis	GO:2000188	0.0390814	NR1D1,SREBF2
Regulation of myoblast proliferation	GO:2000291	0.0390814	KLHL41,SOX15
Regulation of peptide secretion	GO:0002791	0.0390814	ABAT,NR1D1,PRKAR1B,PTPN11,SYT5,TARDBP
Regulation of type I interferon mediated signaling pathway	GO:0060338	0.0390814	ADAR,JAK1,PTPN11
Response to follicle stimulating hormone	GO:0032354	0.0390814	ASNS,HMGCS1
Striated muscle adaptation	GO:0014888	0.0390814	ACTA1,ATP2A2,GTF2I
Regulation of macroautophagy	GO:0016241	0.0390949	MTOR,RAB33A,RPL28,SREBF2
Cell junction assembly	GO:0034329	0.0393469	CLDN22,COL17A1,PVR,RAPGEF2,VCL,WNT11
Negative regulation of canonical Wnt signaling pathway	GO:0090090	0.0401898	AMER2,LIMD1,MCC,WNT11,WNT5B
Negative regulation of homeostatic process	GO:0032845	0.0401898	ARRDC3,EPO,IAPP,MAFB,MIF
Positive regulation of ion transmembrane transport	GO:0034767	0.0402749	DRD4,FGF14,FXYD1,STIM1
Long chain fatty acyl CoA biosynthetic process	GO:0035338	0.0409264	ELOVL6,FASN,THEM5
Regulation of cardiac muscle cell contraction	GO:0086004	0.0409264	ATP2A2,DSP,FXYD1
Positive regulation of endopeptidase activity	GO:0010950	0.0409349	BCL2L13,HIP1,RPS27L,TRAF2,XDH
Positive regulation of lipase activity	GO:0060193	0.0414743	APOA1,APOA4,GNA13,PRKAR1B
Hormone secretion	GO:0046879	0.0415118	ABAT,LY6E,NR1D1,PRKAR1B,PTPN11,SYT5,TARDBP
Negative regulation of lipid biosynthetic process	GO:0051055	0.0430963	APOC3,PRKAA1,SIK1
Neuron projection regeneration	GO:0031102	0.0430963	APOA1,APOA4,TSPO
Alkaloid metabolic process	GO:0009820	0.0436016	NAPRT,PTGS2
Cellular response to leptin stimulus	GO:0044320	0.0436016	NR4A3,PID1
Negative regulation of sterol transport	GO:0032372	0.0436016	APOC3,SREBF2
Peptidyl methionine modification	GO:0018206	0.0436016	APOA1,NAA60
Positive regulation of triglyceride lipase activity	GO:0061365	0.0436016	APOA1,APOA4
Regulation of cardiac muscle cell action potential involved in regulation of contraction	GO:0098909	0.0436016	ATP2A2,DSP
Regulation of sequestering of triglyceride	GO:0010889	0.0436016	APOC4,PNPLA2
Response to yeast	GO:0001878	0.0436016	CAMP,ELANE
Steroid esterification	GO:0034433	0.0436016	APOA1,APOA4
Acute phase response	GO:0006953	0.044647	PTGS2,SIGIRR,STAT3
Protein localization to cell surface	GO:0034394	0.044647	COMMD1,VCL,WNT11
Telencephalon development	GO:0021537	0.0454826	ATF5,NR4A3,POU3F3,PTPRS,SKI,USP9X
Endothelial cell differentiation	GO:0045446	0.0462382	CCM2,PTPRS,RAPGEF2,XDH
Limbic system development	GO:0021761	0.0462382	NR4A3,PTPRS,TBR1,USP9X
Regulation of muscle cell differentiation	GO:0051147	0.0462382	CXCL14,KLHL41,MBNL3,MTOR,SIK1
Regulation of organic acid transport	GO:0032890	0.0468954	FXYD1,MIF,OXT
Negative regulation of cellular component movement	GO:0051271	0.0469146	DAG1,MCC,SERPINE1,STAT3,VCL,WNT11
Clathrin coat assembly	GO:0048268	0.0481518	HIP1,HMP19
Insemination	GO:0007320	0.0481518	OXT,SLC6A4
Long chain fatty acyl CoA metabolic process	GO:0035336	0.0481518	ELOVL6,FASN,THEM5
Negative regulation of cofactor metabolic process	GO:0051195	0.0481518	FBP1,STAT3
Negative regulation of glycolytic process	GO:0045820	0.0481518	FBP1,STAT3
Negative regulation of myeloid cell apoptotic process	GO:0033033	0.0481518	EPO,MIF
Positive regulation of myeloid leukocyte cytokine production involved in immune response	GO:0061081	0.0481518	MIF,NR4A3
Positive regulation of prostaglandin secretion	GO:0032308	0.0481518	MIF,OXT
Positive regulation of steroid biosynthetic process	GO:0010893	0.0481518	NR1D1,PRKAA1
Regulation of actin filament based movement	GO:1903115	0.0481518	ATP2A2,DSP,FXYD1
Regulation of gene silencing by miRNA	GO:0060964	0.0481518	LIMD1,POU5F1
Regulation of hydrogen peroxide metabolic process	GO:0010310	0.0481518	NOXO1,STAT3
Regulation of steroid biosynthetic process	GO:0050810	0.0481518	NR1D1,PRKAA1,TSPO

## Sheet: KEGG Pathways
Name	Reference	q-value	Gene list
Steroid biosynthesis	http://www.genome.jp/dbget-bin/www_bget?path:hsa00100	4.64317e-05	CYP51A1,FDFT1,LSS,SC5D,SQLE
Regulation of actin cytoskeleton	http://www.genome.jp/dbget-bin/www_bget?path:hsa04810	0.0001062	ARHGEF12,CFL2,FGF14,FGF17,GNA13,HRAS,MYH9,MYL5,MYLK,VCL
Adipocytokine signaling pathway	http://www.genome.jp/dbget-bin/www_bget?path:hsa04920	0.000462375	ACACB,MTOR,PRKAA1,PTPN11,STAT3,TRAF2
PI3K-Akt signaling pathway	http://www.genome.jp/dbget-bin/www_bget?path:hsa04151	0.000462375	CREB3L2,CREB3L3,EPO,FGF14,FGF17,HRAS,JAK1,MTOR,PPP2R2C,PPP2R3B,PRKAA1
Proteoglycans in cancer	http://www.genome.jp/dbget-bin/www_bget?path:hsa05205	0.000462375	ARHGEF12,FGF14,FGF17,HRAS,MTOR,PTPN11,STAT3,WNT11,WNT5B
Viral carcinogenesis	http://www.genome.jp/dbget-bin/www_bget?path:hsa05203	0.000462375	CREB3L2,CREB3L3,EGR3,HIST1H2BC,HRAS,IL6ST,JAK1,STAT3,TRAF2
Fatty acid metabolism	http://www.genome.jp/dbget-bin/www_bget?path:hsa01212	0.000572408	ACACB,ACADS,ELOVL6,FADS1,FASN
Ribosome	http://www.genome.jp/dbget-bin/www_bget?path:hsa03010	0.000572408	MRPL2,RPL28,RPS14,RPS26,RPS27L,RPS28,RPS4Y1
Insulin signaling pathway	http://www.genome.jp/dbget-bin/www_bget?path:hsa04910	0.000827291	ACACB,FASN,FBP1,HRAS,MTOR,PRKAA1,PRKAR1B
Pathways in cancer	http://www.genome.jp/dbget-bin/www_bget?path:hsa05200	0.00084022	FGF14,FGF17,HRAS,JAK1,MTOR,PTGS2,STAT3,TRAF2,WNT11,WNT5B
Hepatitis B	http://www.genome.jp/dbget-bin/www_bget?path:hsa05161	0.000929376	CREB3L2,CREB3L3,DDB2,EGR3,HRAS,JAK1,STAT3
Circadian rhythm	http://www.genome.jp/dbget-bin/www_bget?path:hsa04710	0.00134919	BHLHE40,NR1D1,PER3,PRKAA1
Huntington's disease	http://www.genome.jp/dbget-bin/www_bget?path:hsa05016	0.00247957	CREB3L2,CREB3L3,HIP1,NDUFB7,NDUFB8,SP1,UQCR11
Herpes simplex infection	http://www.genome.jp/dbget-bin/www_bget?path:hsa05168	0.0030405	GTF2I,JAK1,LTA,PER3,PTPN11,SRSF1,TRAF2
Dopaminergic synapse	http://www.genome.jp/dbget-bin/www_bget?path:hsa04728	0.00342634	CREB3L2,CREB3L3,DRD4,KIF5A,PPP2R2C,PPP2R3B
Hepatitis C	http://www.genome.jp/dbget-bin/www_bget?path:hsa05160	0.00362877	CLDN22,HRAS,JAK1,PPP2R2C,STAT3,TRAF2
Tight junction	http://www.genome.jp/dbget-bin/www_bget?path:hsa04530	0.0036982	CLDN22,HRAS,MYH9,MYL5,PPP2R2C,ZAK
Adrenergic signaling in cardiomyocytes	http://www.genome.jp/dbget-bin/www_bget?path:hsa04261	0.00476988	ATP2A2,CREB3L2,CREB3L3,PPP1R1A,PPP2R2C,PPP2R3B
Estrogen signaling pathway	http://www.genome.jp/dbget-bin/www_bget?path:hsa04915	0.00476988	CREB3L2,CREB3L3,FKBP5,HRAS,SP1
Terpenoid backbone biosynthesis	http://www.genome.jp/dbget-bin/www_bget?path:hsa00900	0.00476988	FDPS,HMGCS1,IDI1
Melanogenesis	http://www.genome.jp/dbget-bin/www_bget?path:hsa04916	0.0054838	CREB3L2,CREB3L3,HRAS,WNT11,WNT5B
Biosynthesis of unsaturated fatty acids	http://www.genome.jp/dbget-bin/www_bget?path:hsa01040	0.00550116	BAAT,ELOVL6,FADS1
Butanoate metabolism	http://www.genome.jp/dbget-bin/www_bget?path:hsa00650	0.00669775	ABAT,ACADS,HMGCS1
TNF signaling pathway	http://www.genome.jp/dbget-bin/www_bget?path:hsa04668	0.00741777	CREB3L2,CREB3L3,LTA,PTGS2,TRAF2
Complement and coagulation cascades	http://www.genome.jp/dbget-bin/www_bget?path:hsa04610	0.00813046	A2M,C6,C8G,SERPINE1
HTLV-I infection	http://www.genome.jp/dbget-bin/www_bget?path:hsa05166	0.00935741	FDPS,HRAS,JAK1,LTA,TSPO,WNT11,WNT5B
MAPK signaling pathway	http://www.genome.jp/dbget-bin/www_bget?path:hsa04010	0.00935741	FGF14,FGF17,HRAS,PLA2G4B,RAPGEF2,TRAF2,ZAK
Fatty acid biosynthesis	http://www.genome.jp/dbget-bin/www_bget?path:hsa00061	0.0104381	ACACB,FASN
Propanoate metabolism	http://www.genome.jp/dbget-bin/www_bget?path:hsa00640	0.0107954	ABAT,ACACB,ACSS2
Arginine and proline metabolism	http://www.genome.jp/dbget-bin/www_bget?path:hsa00330	0.019329	CKB,CKM,PRODH2
Fat digestion and absorption	http://www.genome.jp/dbget-bin/www_bget?path:hsa04975	0.019329	APOA1,APOA4,PLPP3
Hippo signaling pathway	http://www.genome.jp/dbget-bin/www_bget?path:hsa04390	0.019329	LIMD1,PPP2R2C,SERPINE1,WNT11,WNT5B
Non-alcoholic fatty liver disease (NAFLD)	http://www.genome.jp/dbget-bin/www_bget?path:hsa04932	0.019329	NDUFB7,NDUFB8,PRKAA1,TRAF2,UQCR11
Prostate cancer	http://www.genome.jp/dbget-bin/www_bget?path:hsa05215	0.019329	CREB3L2,CREB3L3,HRAS,MTOR
Valine, leucine and isoleucine degradation	http://www.genome.jp/dbget-bin/www_bget?path:hsa00280	0.019329	ABAT,ACADS,HMGCS1
Jak-STAT signaling pathway	http://www.genome.jp/dbget-bin/www_bget?path:hsa04630	0.0201312	EPO,IL6ST,JAK1,PTPN11,STAT3
Alzheimer's disease	http://www.genome.jp/dbget-bin/www_bget?path:hsa05010	0.0252334	ATF6,ATP2A2,NDUFB7,NDUFB8,UQCR11
HIF-1 signaling pathway	http://www.genome.jp/dbget-bin/www_bget?path:hsa04066	0.0252334	EPO,MTOR,SERPINE1,STAT3
Purine metabolism	http://www.genome.jp/dbget-bin/www_bget?path:hsa00230	0.0264606	AK4,GUK1,NME3,NT5C,XDH
Transcriptional misregulation in cancer	http://www.genome.jp/dbget-bin/www_bget?path:hsa05202	0.0331173	AFF1,ELANE,NR4A3,SP1,UTY
Serotonergic synapse	http://www.genome.jp/dbget-bin/www_bget?path:hsa04726	0.0362476	HRAS,PLA2G4B,PTGS2,SLC6A4
Acute myeloid leukemia	http://www.genome.jp/dbget-bin/www_bget?path:hsa05221	0.036778	HRAS,MTOR,STAT3
Thyroid hormone signaling pathway	http://www.genome.jp/dbget-bin/www_bget?path:hsa04919	0.036778	ATP2A2,HRAS,MTOR,NOTCH2
VEGF signaling pathway	http://www.genome.jp/dbget-bin/www_bget?path:hsa04370	0.0376592	HRAS,PLA2G4B,PTGS2
Axon guidance	http://www.genome.jp/dbget-bin/www_bget?path:hsa04360	0.039618	ARHGEF12,CFL2,HRAS,RND1
Leukocyte transendothelial migration	http://www.genome.jp/dbget-bin/www_bget?path:hsa04670	0.039618	CLDN22,MYL5,PTPN11,VCL
Long-term depression	http://www.genome.jp/dbget-bin/www_bget?path:hsa04730	0.039618	GNA13,HRAS,PLA2G4B
Vascular smooth muscle contraction	http://www.genome.jp/dbget-bin/www_bget?path:hsa04270	0.039618	ARHGEF12,GNA13,MYLK,PLA2G4B
PPAR signaling pathway	http://www.genome.jp/dbget-bin/www_bget?path:hsa03320	0.0405657	ANGPTL4,APOA1,APOC3
Melanoma	http://www.genome.jp/dbget-bin/www_bget?path:hsa05218	0.0492233	FGF14,FGF17,HRAS
Systemic lupus erythematosus	http://www.genome.jp/dbget-bin/www_bget?path:hsa05322	0.0492233	C6,C8G,ELANE,HIST1H2BC
Vitamin digestion and absorption	http://www.genome.jp/dbget-bin/www_bget?path:hsa04977	0.0492233	APOA1,APOA4
